# Supplementary material for: Nanoscale cellular organization of viral RNA and proteins in SARS-CoV-2 replication organelles
Source: Nat Commun. 2024 May 31;15:4644. doi: 10.1038/s41467-024-48991-x (PMC11143195; doi:10.1038/s41467-024-48991-x)
Supplement: Supplementary file 4 — Source Data [file 41467_2024_48991_MOESM4_ESM.xlsx]

## Sheet: Figure 1m
Rg(nm)	Cluster count, 6 hpi	Cluster count, 24 hpi
10	21	0
30	53.7	0.3125
50	150.9	0.6875
70	231	3.5625
90	157	12.5
110	85.6	23.5625
130	34	34.375
150	14.5	37.5
170	5.3	36.3125
190	1.4	31.875
210	0.8	29.0625
230	0.2	26.8125
250	0	22.875
270		20.625
290		16.625
310		11.5625
330		6.6875
350		2.875
370		2.0625
390		1.4375
410		0.4375
430		0.5
450		0
470		0.1875
490		0
510

## Sheet: Figure 2e
r, nm	Data															CSR
	mean	cell 1	cell 2	cell 3	cell 4	cell 5	cell 6	cell 7	cell 8	cell 9	cell 10	cell 11	cell 12	cell 13		mean	cell 1	cell 2	cell 3	cell 4	cell 5	cell 6	cell 7	cell 8	cell 9	cell 10	cell 11	cell 12	cell 13
1	5.46337	2.75842	4.02886	9.44059	3.4988	3.52967	3.26296	6.74054	12.5938	3.74044	5.25562	6.73991	4.25126	5.18292		0.996622	0.97123	1.02308	1.00167	0.98886	0.997049	1.00772	0.908217	1.02857	1.02994	0.972709	0.978509	1.03277	1.01575
2	5.53001	2.74939	4.11673	9.55717	3.46986	3.53126	3.25877	7.00521	12.7711	3.79487	5.18396	6.70145	4.19602	5.55431		0.993855	0.995125	0.980568	0.973534	1.00369	1.01719	0.99581	0.992311	0.991123	1.01796	0.98417	0.988289	1.00312	0.977216
3	5.51685	2.74105	4.0759	9.56265	3.49289	3.53769	3.22514	7.09869	12.6382	3.84401	5.26537	6.74458	4.18286	5.31002		0.990839	1.00499	0.993049	0.996849	0.994811	0.99944	0.997523	0.925036	0.96198	0.990202	1.01253	0.999047	0.999603	1.00584
4	5.53825	2.77473	4.09913	9.61839	3.52079	3.56807	3.2405	6.92879	12.7767	3.82427	5.24518	6.74262	4.1981	5.45999		1.00457	0.998079	1.00066	0.997012	0.996178	1.004	1.00843	1.00913	0.994345	0.988005	1.00975	1.02357	0.999172	1.03109
5	5.52025	2.76482	4.0918	9.61444	3.51017	3.56353	3.23674	6.91886	12.7192	3.79082	5.19065	6.62794	4.17543	5.5589		0.993216	0.997822	1.0012	1.00002	0.995961	0.998981	1.00237	0.951198	1.01639	1.0082	1.00152	1.01502	0.989049	0.93409
6	5.52632	2.75878	4.08007	9.6022	3.5308	3.56338	3.2465	6.82808	12.8355	3.8341	5.28077	6.6949	4.21579	5.37124		1.00568	1.00171	0.993739	1.00483	0.992906	0.998393	0.998462	1.07029	1.0138	1.00484	0.991072	1.00758	1.01427	0.981971
7	5.53679	2.77755	4.11657	9.63828	3.51483	3.55955	3.23839	6.91858	12.82	3.82449	5.2027	6.71463	4.18729	5.46543		1.00467	0.997196	1.0007	1.00451	1.00211	1.00008	0.998075	1.03759	1.00899	1.0016	1.00753	1.00571	0.995428	1.00114
8	5.53048	2.77179	4.07767	9.61508	3.53208	3.54853	3.24611	6.90948	12.7299	3.83113	5.24712	6.7217	4.2379	5.42776		1.00141	0.996005	0.994859	0.999403	0.992327	1.00521	1.00102	1.00801	1.00339	1.00405	1.01464	0.992299	0.997995	1.00915
9	5.55153	2.78624	4.13486	9.64719	3.54077	3.58246	3.25337	6.94327	12.891	3.82845	5.22358	6.77084	4.21111	5.35672		0.998174	0.997157	0.993983	0.99508	0.998798	0.999657	1.00121	0.989343	0.994015	0.998783	1.00153	1.00224	0.991621	1.01284
10	5.54134	2.76649	4.10086	9.60838	3.53542	3.56561	3.24416	6.96283	12.7358	3.83559	5.23065	6.79518	4.20773	5.44876		1.00453	0.995638	0.989088	1.00477	1.00237	0.994635	1.00047	1.03657	1.00606	0.991237	0.985301	1.00059	0.991588	1.06052
11	5.52971	2.76471	4.0995	9.569	3.52109	3.55539	3.23215	7.02693	12.6801	3.82467	5.27548	6.75563	4.16876	5.41283		0.999998	1.00038	1.00157	0.999275	1.00026	0.998146	0.9992	0.970687	0.999243	0.99188	1.00927	0.99262	0.994936	1.0425
12	5.56015	2.77689	4.11046	9.65498	3.54716	3.56292	3.25952	7.01672	12.7727	3.83457	5.26104	6.78874	4.20908	5.48721		0.993969	0.999818	0.993993	1.0017	0.999817	0.995575	1.00047	0.983536	1.0022	0.99519	0.975138	0.983484	0.988918	1.00175
13	5.53559	2.76997	4.08409	9.60965	3.53483	3.56342	3.2426	6.94529	12.6844	3.82282	5.22656	6.7721	4.20733	5.49951		1.00189	0.999745	0.998443	0.991373	0.995577	0.997753	0.99975	1.03739	0.986936	1.0032	1.00549	0.99048	1.00726	1.01113
14	5.53546	2.76196	4.11252	9.59	3.52731	3.56307	3.24594	6.87757	12.7284	3.81285	5.25626	6.78107	4.22894	5.47514		0.997054	1.00117	0.997942	1.00501	0.998098	0.999867	0.998863	1.01536	0.996887	0.991814	0.990483	0.990028	0.992232	0.983945
15	5.55931	2.79285	4.12268	9.64392	3.56334	3.57719	3.2759	6.99628	12.735	3.83746	5.25666	6.79193	4.21484	5.46296		0.998734	0.993091	1.00358	1.00219	1.00171	0.99995	0.999645	0.995791	1.00752	0.99706	0.997161	0.996265	0.996328	0.993258
16	5.52489	2.77358	4.10366	9.59653	3.5346	3.56113	3.24775	6.90294	12.6768	3.83355	5.22899	6.7271	4.19129	5.44569		0.992121	0.999547	0.99353	1.00241	0.996956	0.994532	0.99821	0.966269	0.99412	1.00271	0.985463	0.990813	1.00495	0.96807
17	5.55708	2.78736	4.11291	9.65714	3.5457	3.57339	3.26435	6.89822	12.7686	3.83408	5.25814	6.80054	4.24185	5.49979		0.997757	0.997117	0.995922	1.0012	0.999099	0.993571	0.999119	0.984156	1.00466	1.00472	0.996802	1.00176	0.99974	0.992982
18	5.56117	2.78874	4.10022	9.67114	3.54484	3.56859	3.26097	7.05428	12.6582	3.82906	5.27626	6.80133	4.25182	5.4897		0.998294	0.99797	0.997981	0.992127	1.00142	0.995242	0.999584	1.0322	0.993842	0.997691	0.979299	0.991251	0.993141	1.00608
19	5.53868	2.7812	4.11256	9.64184	3.53253	3.55904	3.25623	6.92318	12.6651	3.81937	5.21611	6.77919	4.19886	5.51773		0.993749	0.996405	0.996328	0.996075	0.998566	0.994957	0.99564	0.98822	0.987416	1.00153	1.00364	0.989809	0.988764	0.981383
20	5.5503	2.78669	4.09081	9.63788	3.54775	3.5772	3.26261	6.98788	12.6422	3.83151	5.2601	6.77631	4.26891	5.48405		0.995874	0.996188	1.0003	1.00009	0.995202	0.99507	0.998102	0.986705	1.00337	0.999539	0.985639	0.996602	0.982902	1.00665
21	5.55716	2.79544	4.12066	9.64996	3.54876	3.57748	3.27006	6.94986	12.6624	3.82416	5.25412	6.77407	4.25398	5.56216		0.993994	0.993326	0.992424	1.00415	0.99259	0.996434	0.994814	0.973031	0.98737	0.999451	0.99252	1.00234	0.995043	0.998432
22	5.55204	2.7957	4.1141	9.62736	3.55064	3.57366	3.26187	6.98766	12.5907	3.82572	5.26749	6.79775	4.2474	5.53646		0.99444	0.996286	0.993627	1.00327	0.990033	0.994107	0.996594	1.00365	0.990483	0.988899	1.00036	0.987754	0.991854	0.990788
23	5.57403	2.8047	4.12993	9.70408	3.56649	3.5918	3.2809	7.00671	12.6592	3.8411	5.26381	6.81436	4.28842	5.51085		0.994516	0.994393	0.996838	1.00016	0.995587	0.997744	0.998147	0.975492	0.994732	1.0037	0.992065	0.986137	0.99374	0.999972
24	5.52432	2.7866	4.10529	9.62838	3.53663	3.56147	3.25818	6.90265	12.5124	3.82384	5.25455	6.75601	4.24405	5.44614		0.991617	0.996437	0.994834	0.996149	0.994998	0.993765	0.998945	0.974419	0.995768	0.990565	0.993161	0.981318	0.989851	0.990804
25	5.5498	2.80415	4.10971	9.666	3.55571	3.57101	3.26936	6.93878	12.5461	3.83527	5.26337	6.79079	4.26829	5.52888		0.995691	0.997094	0.997305	0.998879	0.995972	0.995935	0.997976	0.98167	0.991583	0.990756	0.987181	0.999077	1.00086	1.00969
26	5.55291	2.81458	4.13595	9.65599	3.5558	3.58176	3.27796	6.98832	12.5296	3.82408	5.30941	6.79727	4.2522	5.46498		0.995877	0.997026	0.998111	0.993814	0.993167	0.99453	0.996941	0.99429	0.990618	0.994535	1.00215	0.990072	0.998509	1.00264
27	5.53209	2.80561	4.10443	9.63515	3.55224	3.58116	3.27347	6.78676	12.5448	3.83056	5.26276	6.79499	4.27874	5.46649		0.994901	0.996393	0.995468	0.993134	0.995641	0.995494	0.998082	1.01389	0.991131	0.996709	0.99536	0.988916	0.985322	0.988175
28	5.5459	2.81084	4.11368	9.6786	3.55093	3.57649	3.27869	6.91286	12.5261	3.83095	5.28152	6.79095	4.27763	5.46743		0.995105	0.994719	0.995299	0.98853	0.997671	0.992903	0.994065	1.01433	0.992369	0.992389	0.997141	0.991099	0.98872	0.997136
29	5.5464	2.82016	4.12327	9.68173	3.54893	3.58451	3.28199	6.90029	12.4885	3.83307	5.26334	6.79069	4.2891	5.49755		0.995389	0.996687	0.994594	0.996284	0.99275	0.996153	0.996188	1.01415	0.989983	0.997421	0.982033	0.996602	1.00087	0.986344
30	5.52201	2.81773	4.11091	9.65719	3.55092	3.58141	3.28197	6.80669	12.4031	3.81729	5.27972	6.78167	4.27551	5.42198		0.994006	0.993579	0.990992	1.00112	0.993899	0.996493	0.996241	1.00172	0.992071	0.99084	0.988613	0.992955	0.994952	0.988601
31	5.54143	2.82951	4.13816	9.68774	3.54956	3.59623	3.29197	6.88677	12.4556	3.83243	5.27595	6.82555	4.28813	5.381		0.991717	0.994659	0.99539	0.994463	0.995447	0.99345	0.995665	0.958949	0.994399	0.994397	0.993845	1.00116	0.991545	0.988949
32	5.52481	2.8221	4.10391	9.65507	3.55265	3.58721	3.28009	6.83627	12.3665	3.82087	5.28426	6.78196	4.2921	5.43955		0.990697	0.993476	0.994303	0.987373	0.994881	0.995382	0.99309	0.972288	0.991617	0.99654	0.987057	0.989826	1.00116	0.982066
33	5.53341	2.82796	4.12723	9.66156	3.55173	3.59009	3.28764	6.92351	12.3914	3.81506	5.29441	6.78559	4.2726	5.4055		0.992163	0.995054	0.995215	0.998061	0.996518	0.993223	0.994168	0.973422	0.995627	0.996262	0.983288	0.988733	0.988423	1.00013
34	5.52816	2.83313	4.12355	9.67034	3.55296	3.59696	3.29524	6.8361	12.3528	3.82071	5.28334	6.82287	4.29751	5.3805		0.995487	0.995241	0.990484	0.995532	0.993235	0.998298	0.994116	1.01264	0.991277	0.994972	0.988467	0.98545	0.993752	1.00787
35	5.5146	2.82945	4.10589	9.66192	3.53913	3.59398	3.28834	6.86933	12.2534	3.81197	5.28102	6.80199	4.2815	5.37191		0.991482	0.994189	0.993676	0.997725	0.994031	0.993316	0.995536	0.985973	0.989867	0.994806	0.987222	0.993413	0.986427	0.983081
36	5.53412	2.83797	4.1299	9.66936	3.54793	3.60389	3.30281	6.91614	12.3434	3.82147	5.29852	6.80236	4.27714	5.39262		0.99173	0.99408	0.992166	0.997297	0.994352	0.989732	0.99655	0.970281	0.991167	0.993532	0.982878	0.994563	0.993742	1.00215
37	5.53644	2.84628	4.12633	9.67065	3.55995	3.60975	3.30605	6.93262	12.287	3.81791	5.32049	6.80845	4.31445	5.37376		0.992529	0.995006	0.994415	0.997475	0.992674	0.993785	0.992425	0.975492	0.995547	0.994235	0.992529	0.984015	0.998529	0.996749
38	5.51756	2.84411	4.1295	9.65333	3.54896	3.60672	3.29823	6.85857	12.2372	3.817	5.2999	6.80104	4.29414	5.33951		0.995052	0.992773	0.994571	0.998486	0.995235	0.991919	0.99501	1.01361	0.998972	0.999015	0.981877	0.983653	0.995603	0.994944
39	5.51508	2.84486	4.12087	9.65013	3.55832	3.61202	3.30779	6.84629	12.1778	3.80993	5.31098	6.82071	4.30549	5.33084		0.994382	0.99355	0.992349	0.996919	0.995439	0.993458	0.994525	1.02092	0.983254	0.994768	0.98149	0.990969	0.991262	0.998058
40	5.5054	2.85158	4.11979	9.62751	3.55039	3.61074	3.30606	6.89323	12.1311	3.80278	5.3048	6.78064	4.2951	5.29648		0.995191	0.992568	0.991464	0.998503	0.990583	0.992649	0.990358	1.01445	0.999631	0.995039	0.988358	0.990059	0.993324	1.00049
41	5.49647	2.84588	4.11538	9.63144	3.54878	3.59991	3.30198	6.79164	12.117	3.79835	5.28629	6.79901	4.28777	5.33077		0.98997	0.992483	0.989397	0.991453	0.99268	0.990949	0.993633	0.981514	0.993361	0.99362	0.985744	0.990643	0.991618	0.982518
42	5.50017	2.85527	4.11272	9.6231	3.55484	3.6191	3.30887	6.85452	12.0854	3.80496	5.2957	6.79666	4.31155	5.27947		0.991233	0.992581	0.990932	0.997237	0.994128	0.988134	0.994534	0.978937	0.995465	0.992925	0.988502	0.990828	0.995625	0.986204
43	5.50199	2.85272	4.12504	9.6228	3.55005	3.61379	3.31211	6.86913	12.0889	3.79227	5.30755	6.79572	4.29328	5.30245		0.992032	0.992944	0.991219	0.995648	0.996135	0.991633	0.995543	0.993498	0.989525	0.994272	0.983613	0.986362	0.989599	0.996421
44	5.50073	2.85843	4.10979	9.61086	3.56086	3.62085	3.31435	6.91511	12.047	3.79645	5.31603	6.78485	4.30035	5.27466		0.992034	0.990682	0.992738	0.995109	0.995257	0.993963	0.99167	0.989604	0.986985	0.990823	0.988829	1.00009	0.992844	0.987848
45	5.47824	2.85829	4.12201	9.57096	3.54447	3.61531	3.30531	6.90568	11.962	3.7763	5.2853	6.76702	4.29618	5.20824		0.990925	0.993552	0.992546	0.995512	0.990735	0.989331	0.99431	0.987964	0.991508	0.99334	0.985972	0.992223	0.987304	0.987732
46	5.48172	2.8658	4.11556	9.60163	3.55101	3.624	3.3216	6.85304	11.9565	3.78483	5.30322	6.78531	4.30033	5.19952		0.992202	0.99078	0.989492	0.995834	0.992417	0.992386	0.994105	0.999704	0.991341	0.994238	0.982013	0.988601	0.993108	0.99461
47	5.47655	2.85447	4.10925	9.57645	3.55079	3.61857	3.31879	6.8568	11.8858	3.77307	5.32257	6.79063	4.31299	5.22499		0.988708	0.990149	0.991315	0.995182	0.989642	0.9923	0.995385	0.983992	0.987601	0.993148	0.983168	0.987863	0.988465	0.974996
48	5.47095	2.86672	4.11103	9.56864	3.54115	3.61656	3.31943	6.90005	11.8725	3.77649	5.30037	6.765	4.31031	5.17415		0.990953	0.99396	0.99093	0.997977	0.99017	0.992388	0.99293	0.96841	1.00344	0.98975	0.990488	0.990631	0.990779	0.990545
49	5.46251	2.86668	4.09951	9.54009	3.55363	3.62405	3.31882	6.85201	11.8166	3.77692	5.2954	6.76867	4.32908	5.17118		0.990256	0.990429	0.991997	0.991822	0.990044	0.990597	0.990735	0.994392	0.99448	0.993121	0.989855	0.985617	0.991769	0.978465
50	5.45318	2.86891	4.11086	9.52237	3.54573	3.62299	3.31351	6.87364	11.7609	3.7637	5.3156	6.76	4.30493	5.12824		0.989592	0.991575	0.991932	0.9942	0.990496	0.991801	0.993723	0.990952	0.983453	0.983467	0.980812	0.985962	0.99176	0.994567
51	5.45152	2.86851	4.09785	9.51939	3.55021	3.62416	3.31919	6.83555	11.7667	3.76044	5.32629	6.76011	4.31311	5.12826		0.989192	0.991353	0.989343	0.993224	0.991207	0.99073	0.991499	0.990479	0.984414	0.990645	0.98885	0.988618	0.986571	0.982558
52	5.44668	2.87052	4.09742	9.50073	3.545	3.62449	3.32214	6.84059	11.7204	3.75343	5.33212	6.75203	4.30625	5.14182		0.988848	0.991564	0.989485	0.995461	0.993517	0.9916	0.992985	0.98382	0.991447	0.989585	0.985505	0.98516	0.987219	0.977671
53	5.43663	2.87058	4.09483	9.48114	3.54252	3.61907	3.32486	6.89661	11.6517	3.75446	5.30218	6.73699	4.2939	5.10739		0.988512	0.991581	0.991129	0.994255	0.98902	0.991673	0.993847	0.970527	0.990543	0.993568	0.981686	0.978593	0.984296	0.999946
54	5.42808	2.8746	4.08388	9.45494	3.54206	3.62226	3.32501	6.87143	11.5748	3.73533	5.31979	6.73159	4.30424	5.12515		0.988459	0.990573	0.988924	0.991894	0.991924	0.990278	0.989782	0.988853	0.986004	0.989592	0.979644	0.983856	0.988669	0.989977
55	5.42278	2.8753	4.08461	9.42632	3.54263	3.62044	3.32532	6.88654	11.5658	3.73477	5.31106	6.70887	4.30252	5.11205		0.98857	0.992549	0.988057	0.995621	0.991241	0.990185	0.992312	0.97256	0.989988	0.994156	0.980674	0.986463	0.995038	0.98257
56	5.40944	2.87202	4.07159	9.41328	3.54708	3.62077	3.31955	6.85667	11.5062	3.73028	5.29542	6.7206	4.30088	5.06842		0.988146	0.989011	0.990058	0.994963	0.990888	0.99136	0.992176	0.992311	0.990257	0.988698	0.981459	0.987998	0.983439	0.973273
57	5.42116	2.88572	4.08805	9.41258	3.54822	3.63446	3.33317	6.91411	11.4842	3.73377	5.31747	6.7316	4.30072	5.09097		0.986588	0.988399	0.990373	0.996946	0.994646	0.987866	0.991358	0.965966	0.983437	0.987453	0.978084	0.987285	0.985994	0.987837
58	5.39005	2.87318	4.06623	9.36927	3.54251	3.62271	3.3233	6.82619	11.3918	3.71579	5.29085	6.71432	4.29863	5.03595		0.989617	0.989215	0.989288	0.997392	0.990496	0.990006	0.990729	0.992165	0.987141	0.992451	0.978938	0.986469	0.98408	0.996653
59	5.38801	2.87875	4.06448	9.36279	3.54361	3.62585	3.32918	6.83209	11.3654	3.70976	5.30495	6.7134	4.29358	5.02026		0.987707	0.98968	0.991698	0.99273	0.989904	0.989424	0.991544	0.974198	0.988855	0.990237	0.978758	0.983825	0.988147	0.991192
60	5.37654	2.87692	4.06668	9.32861	3.53127	3.62473	3.32054	6.84843	11.3236	3.6953	5.29596	6.69362	4.28657	5.00288		0.989931	0.990995	0.988571	0.991962	0.991047	0.990234	0.992228	0.985527	0.994572	0.990829	0.976224	0.994128	0.986946	0.995838
61	5.35594	2.8702	4.04261	9.30437	3.53186	3.61369	3.31691	6.8077	11.2363	3.68627	5.2783	6.65196	4.27696	5.01009		0.987329	0.989246	0.988477	0.999791	0.985199	0.986585	0.990712	0.991199	0.983267	0.989103	0.974	0.985929	0.988439	0.983336
62	5.36444	2.88293	4.05877	9.30604	3.544	3.62504	3.32524	6.85839	11.2231	3.69191	5.27999	6.67205	4.29411	4.97619		0.986375	0.989498	0.989586	0.993201	0.988932	0.988619	0.990758	0.968518	0.9878	0.987469	0.978195	0.987526	0.986095	0.986683
63	5.34394	2.87315	4.03929	9.25327	3.53887	3.62005	3.32149	6.81839	11.1596	3.67547	5.27232	6.6641	4.27188	4.96339		0.9891	0.990811	0.987643	0.992502	0.990058	0.987758	0.991894	0.997962	0.984652	0.986452	0.9757	0.984025	0.988808	1.00003
64	5.32892	2.87238	4.03723	9.24866	3.53771	3.61918	3.32119	6.76888	11.0921	3.66477	5.26993	6.65337	4.26102	4.92948		0.988163	0.988659	0.987616	0.996747	0.987269	0.98964	0.992208	0.995887	0.990554	0.986901	0.973713	0.98708	0.99337	0.976479
65	5.32414	2.87346	4.03924	9.21737	3.52689	3.6198	3.32477	6.81466	11.0498	3.66563	5.25985	6.6296	4.26096	4.93181		0.986288	0.989579	0.987769	0.994794	0.987859	0.987365	0.990696	0.978752	0.98638	0.987591	0.97764	0.979964	0.988067	0.985282
66	5.30665	2.87018	4.01785	9.17447	3.53532	3.61305	3.31269	6.7987	10.9593	3.64451	5.25029	6.6226	4.24992	4.9376		0.989118	0.989078	0.989225	0.992895	0.987239	0.987155	0.991838	0.980756	0.988564	0.992159	0.976558	0.990435	0.988347	1.00428
67	5.3054	2.87376	4.02539	9.17771	3.53065	3.61964	3.31654	6.80189	10.9245	3.64867	5.25671	6.61709	4.24508	4.9326		0.986782	0.988937	0.986683	0.990728	0.98872	0.987495	0.991036	0.983332	0.979926	0.991072	0.97957	0.98045	0.987247	0.992967
68	5.28184	2.86787	4.01095	9.13133	3.52698	3.60986	3.3129	6.73716	10.8461	3.63277	5.23834	6.60279	4.2458	4.9011		0.987856	0.989731	0.987206	0.992998	0.988013	0.990518	0.99064	0.980475	0.981388	0.989998	0.975765	0.985877	0.985687	1.00383
69	5.26257	2.86452	4.00358	9.07867	3.51908	3.61049	3.30607	6.77371	10.7691	3.61765	5.21065	6.57602	4.22195	4.8619		0.987322	0.987493	0.985645	0.99416	0.991175	0.984473	0.991176	0.992802	0.985179	0.986668	0.977582	0.981304	0.989918	0.987604
70	5.25714	2.86823	3.99994	9.07562	3.5262	3.60755	3.31047	6.75829	10.7374	3.61574	5.21815	6.57233	4.21975	4.83315		0.988395	0.988217	0.987357	0.997698	0.987246	0.988647	0.988837	0.98856	0.987673	0.988188	0.975976	0.976725	0.986164	1.00785
71	5.24841	2.87037	3.98425	9.05362	3.52771	3.61049	3.30871	6.73755	10.6596	3.60302	5.22012	6.55924	4.23971	4.85491		0.985271	0.987221	0.986162	0.993855	0.989009	0.987155	0.988111	0.97084	0.989548	0.982747	0.983154	0.98008	0.987392	0.983249
72	5.2186	2.86427	3.98251	9.00116	3.51349	3.59945	3.29913	6.66269	10.5981	3.58	5.18634	6.54618	4.20988	4.79867		0.984711	0.988923	0.986306	0.997005	0.986463	0.98614	0.989478	0.972552	0.984709	0.985886	0.976586	0.97857	0.981743	0.98688
73	5.22749	2.86859	3.98134	8.99109	3.52622	3.6091	3.30745	6.76408	10.5558	3.59336	5.2134	6.54612	4.22436	4.77647		0.98668	0.98862	0.987136	0.9934	0.986626	0.986395	0.989471	1.00507	0.979359	0.987561	0.975436	0.979065	0.986377	0.982323
74	5.19714	2.85565	3.96543	8.92343	3.51195	3.60037	3.29663	6.71514	10.4838	3.57096	5.184	6.5085	4.19812	4.74888		0.985727	0.98593	0.98644	0.99499	0.985798	0.986908	0.9899	0.992997	0.98314	0.986504	0.97648	0.980106	0.985121	0.980138
75	5.18157	2.85807	3.94899	8.90374	3.51426	3.59696	3.29752	6.67739	10.3979	3.56088	5.17084	6.49828	4.19834	4.73726		0.985402	0.986995	0.987425	0.99357	0.984127	0.985797	0.989524	1.00315	0.973822	0.986719	0.973074	0.977032	0.978627	0.99037
76	5.17226	2.85482	3.9483	8.87873	3.50984	3.59284	3.29364	6.73349	10.3576	3.54697	5.15643	6.47587	4.18877	4.70211		0.987242	0.988342	0.985871	0.996473	0.989491	0.984368	0.988078	0.990195	0.983304	0.986507	0.978857	0.982618	0.984196	0.995847
77	5.14353	2.84946	3.93341	8.84345	3.49298	3.58479	3.28527	6.66855	10.2622	3.52836	5.14029	6.44518	4.16583	4.66611		0.983771	0.986591	0.985595	0.995822	0.985962	0.985743	0.988964	0.968017	0.986408	0.98409	0.980743	0.972027	0.984349	0.984719
78	5.15103	2.85398	3.93792	8.82739	3.51451	3.59916	3.29165	6.66806	10.2395	3.53735	5.15662	6.47211	4.18948	4.6756		0.984093	0.986553	0.984648	0.99398	0.987621	0.985704	0.989576	0.975818	0.981268	0.98652	0.97185	0.983146	0.984224	0.982296
79	5.12449	2.84919	3.92545	8.78124	3.49861	3.58609	3.288	6.69524	10.1628	3.50963	5.15059	6.42528	4.14367	4.60263		0.984788	0.987338	0.985487	0.991326	0.985368	0.985751	0.988865	0.986633	0.975103	0.98742	0.975848	0.97535	0.982144	0.995609
80	5.09821	2.8378	3.89957	8.73104	3.49475	3.5725	3.27614	6.64301	10.0506	3.49694	5.12221	6.4276	4.1388	4.5858		0.985317	0.986389	0.983607	0.99424	0.987311	0.984864	0.988434	0.989666	0.983317	0.984699	0.971664	0.982735	0.986565	0.98563
81	5.08785	2.84102	3.90441	8.71076	3.49481	3.57908	3.27495	6.60623	10.0218	3.48445	5.1111	6.40748	4.14813	4.55779		0.986817	0.98747	0.984369	0.993738	0.985889	0.984675	0.988916	1.0015	0.983745	0.986942	0.967246	0.981333	0.986174	0.996622
82	5.06884	2.83265	3.88682	8.65948	3.48428	3.57006	3.27049	6.60923	9.95146	3.46356	5.10313	6.38475	4.11639	4.56263		0.984496	0.986557	0.982611	0.995458	0.986295	0.982328	0.988437	0.98839	0.979081	0.988431	0.97553	0.978284	0.985238	0.98181
83	5.0527	2.82908	3.87697	8.62468	3.486	3.56359	3.26736	6.61369	9.86155	3.45457	5.0962	6.37498	4.11741	4.51903		0.981871	0.985469	0.985135	0.988822	0.986867	0.983903	0.987932	0.959489	0.980476	0.984592	0.972831	0.973832	0.98544	0.989529
84	5.03921	2.83112	3.87437	8.60218	3.48448	3.56277	3.26576	6.60893	9.8226	3.43867	5.07717	6.35959	4.09305	4.48897		0.984845	0.985226	0.984353	0.993326	0.985422	0.982931	0.98684	0.999159	0.981603	0.985533	0.974819	0.970831	0.985772	0.987172
85	5.02003	2.82273	3.85287	8.55828	3.47589	3.55365	3.25914	6.60319	9.74177	3.43223	5.05991	6.33851	4.08994	4.47228		0.982494	0.985509	0.985069	0.992313	0.984279	0.984212	0.988049	0.972606	0.975312	0.986339	0.973981	0.972476	0.981341	0.990931
86	5.00039	2.818	3.85089	8.51441	3.4764	3.55201	3.25361	6.60164	9.68413	3.42097	5.03465	6.31901	4.0741	4.40525		0.981482	0.984023	0.983515	0.988493	0.982422	0.984775	0.986624	0.979131	0.980319	0.982099	0.969676	0.977745	0.979315	0.981128
87	4.99105	2.81682	3.83863	8.48565	3.47122	3.54897	3.25378	6.5928	9.61285	3.40465	5.04812	6.30381	4.07268	4.43366		0.98269	0.983472	0.982515	0.994362	0.985034	0.984409	0.986809	0.995422	0.97702	0.98608	0.967492	0.973768	0.981972	0.976612
88	4.95784	2.80747	3.82178	8.42047	3.4655	3.53967	3.23746	6.51678	9.53466	3.38452	5.02599	6.27642	4.0565	4.36474		0.983358	0.983927	0.985357	0.985126	0.98225	0.983672	0.987998	0.98962	0.981414	0.981718	0.969909	0.976053	0.9827	0.993906
89	4.94782	2.81097	3.82553	8.40824	3.46398	3.54043	3.24409	6.48561	9.48882	3.37418	5.03051	6.2658	4.0375	4.34601		0.983281	0.985504	0.983697	0.989746	0.983506	0.982957	0.986452	0.991551	0.984333	0.985441	0.970815	0.973519	0.981298	0.983842
90	4.91103	2.79281	3.79477	8.34718	3.44951	3.52387	3.22711	6.4676	9.36849	3.3535	4.98967	6.22439	4.00686	4.29768		0.984772	0.98552	0.983751	0.991135	0.983399	0.982874	0.98931	0.999828	0.979739	0.982887	0.971196	0.980336	0.983802	0.988258
91	4.90422	2.79777	3.79407	8.32944	3.44908	3.52233	3.22816	6.4653	9.34231	3.33829	4.98166	6.20372	3.9989	4.30377		0.982971	0.983505	0.98288	0.994552	0.982911	0.982457	0.987538	0.986457	0.977998	0.985446	0.971783	0.972624	0.983277	0.987193
92	4.89014	2.79634	3.78323	8.29248	3.45327	3.52092	3.22682	6.47791	9.26622	3.33541	4.9727	6.20131	3.99254	4.25263		0.980728	0.983652	0.982619	0.989641	0.985096	0.982093	0.987309	0.974113	0.976864	0.984	0.966478	0.975286	0.978462	0.98385
93	4.86402	2.78216	3.76418	8.23277	3.43905	3.50617	3.21122	6.47819	9.1793	3.31435	4.95688	6.16021	3.97303	4.23471		0.982077	0.98367	0.982375	0.993103	0.981888	0.980949	0.986728	0.984947	0.978176	0.985887	0.968922	0.97632	0.977925	0.986114
94	4.83996	2.77846	3.75632	8.20872	3.43413	3.49859	3.2077	6.41017	9.09905	3.29708	4.94014	6.13967	3.94893	4.2005		0.980919	0.983516	0.982245	0.992034	0.983706	0.983141	0.98764	0.970905	0.979403	0.984716	0.965738	0.980784	0.974956	0.983163
95	4.82468	2.77808	3.74754	8.16435	3.43265	3.50332	3.20334	6.39892	9.03701	3.28503	4.92625	6.12654	3.9462	4.1716		0.981092	0.984061	0.982262	0.994219	0.982464	0.983176	0.985724	0.977094	0.976844	0.981539	0.968662	0.975761	0.973414	0.98897
96	4.79496	2.7692	3.73449	8.1101	3.4183	3.48511	3.18995	6.39648	8.95921	3.26366	4.89708	6.0774	3.9206	4.11292		0.980936	0.983096	0.983303	0.988692	0.984708	0.982586	0.986943	0.973115	0.977414	0.984385	0.967361	0.976527	0.979545	0.984495
97	4.77908	2.76391	3.71555	8.07513	3.41884	3.48449	3.18471	6.37046	8.8928	3.25315	4.89169	6.06508	3.91743	4.0948		0.981302	0.98324	0.981214	0.989261	0.982659	0.982327	0.985184	0.985165	0.984676	0.986577	0.965947	0.974229	0.977573	0.978871
98	4.76621	2.7583	3.71424	8.05207	3.41516	3.48072	3.1849	6.34229	8.84687	3.24122	4.88327	6.05385	3.89349	4.09428		0.980958	0.984113	0.982412	0.989843	0.981824	0.982361	0.984896	0.978942	0.981996	0.983087	0.972187	0.97082	0.973779	0.986194
99	4.74075	2.75027	3.69835	7.99815	3.40339	3.46401	3.17409	6.34787	8.76285	3.22701	4.86563	6.02668	3.86959	4.04191		0.980877	0.982841	0.980033	0.988638	0.981645	0.981431	0.985099	0.990177	0.976478	0.985106	0.964557	0.972514	0.977263	0.985614
100	4.71926	2.74396	3.68141	7.96183	3.40239	3.46529	3.17007	6.30479	8.7027	3.21532	4.8409	5.9854	3.8495	4.02687		0.981141	0.982735	0.980492	0.989892	0.983045	0.980827	0.985278	0.98817	0.977981	0.981819	0.967648	0.973459	0.983261	0.980232
101	4.69204	2.7394	3.67243	7.90426	3.3869	3.45014	3.15571	6.27937	8.60751	3.18863	4.82487	5.96403	3.83537	3.98795		0.979772	0.982734	0.980517	0.99339	0.980807	0.980153	0.98598	0.964614	0.979575	0.980854	0.970827	0.969604	0.978315	0.989665
102	4.67245	2.73265	3.65896	7.87579	3.38872	3.44627	3.15233	6.21851	8.54576	3.18109	4.81384	5.95329	3.8348	3.93984		0.981103	0.982016	0.98023	0.988925	0.979221	0.980496	0.984638	0.984191	0.976951	0.981446	0.963062	0.97199	0.977953	1.00322
103	4.65559	2.72676	3.6524	7.82601	3.38233	3.43835	3.14497	6.25739	8.46032	3.16853	4.80091	5.91591	3.81175	3.93707		0.980625	0.983755	0.980099	0.988966	0.982955	0.98176	0.982142	0.983614	0.978035	0.979262	0.963443	0.977378	0.979723	0.986992
104	4.62871	2.71315	3.62693	7.78028	3.37088	3.42306	3.13265	6.2148	8.39363	3.14862	4.78465	5.88324	3.78812	3.91319		0.9801	0.982466	0.980882	0.985714	0.980267	0.981133	0.985353	0.985323	0.977739	0.98248	0.96457	0.967488	0.979777	0.988108
105	4.6118	2.71268	3.62333	7.75153	3.36705	3.42181	3.13039	6.18693	8.32626	3.14104	4.77568	5.86482	3.76589	3.88605		0.980012	0.981556	0.980721	0.991901	0.981194	0.980691	0.983844	0.985712	0.975189	0.981957	0.962606	0.972978	0.977391	0.984421
106	4.58191	2.70313	3.60718	7.70301	3.35658	3.40669	3.11982	6.14342	8.2626	3.12327	4.73436	5.83216	3.7517	3.82086		0.979773	0.98103	0.97999	0.99032	0.982106	0.980326	0.985266	0.984499	0.97749	0.982324	0.967284	0.965577	0.976387	0.984444
107	4.5708	2.69674	3.59363	7.67656	3.3589	3.40203	3.11458	6.14514	8.18165	3.11097	4.73501	5.82431	3.73857	3.84225		0.979716	0.982725	0.979628	0.989534	0.98049	0.981468	0.984293	0.988047	0.97337	0.980802	0.965519	0.970512	0.977978	0.981946
108	4.53795	2.68692	3.57813	7.60779	3.34065	3.3902	3.10105	6.10063	8.11468	3.08336	4.71104	5.78247	3.7069	3.78958		0.979776	0.982328	0.98007	0.990128	0.981321	0.978654	0.983963	0.984332	0.974613	0.981914	0.959143	0.969556	0.980157	0.990903
109	4.5227	2.68715	3.56994	7.58134	3.34815	3.38423	3.09703	6.07336	8.04417	3.07619	4.69974	5.77654	3.70477	3.75248		0.980233	0.980957	0.980147	0.990938	0.979666	0.980202	0.984094	0.992931	0.975366	0.979796	0.956819	0.971904	0.977745	0.992464
110	4.49683	2.67731	3.5583	7.52533	3.33396	3.37211	3.08664	6.0297	7.98685	3.06122	4.67793	5.72884	3.67881	3.74184		0.979667	0.981781	0.978986	0.992704	0.979849	0.981031	0.982473	0.987703	0.972293	0.981492	0.963473	0.967047	0.977862	0.988981
111	4.47134	2.66734	3.54253	7.48207	3.32496	3.35943	3.08328	5.98018	7.90933	3.04443	4.67361	5.70072	3.66152	3.69797		0.977911	0.980089	0.979855	0.989199	0.979847	0.977978	0.982934	0.991322	0.97361	0.980867	0.965994	0.967682	0.973222	0.970241
112	4.44635	2.65839	3.52512	7.43499	3.31886	3.35451	3.06676	5.97798	7.82768	3.02507	4.64158	5.66588	3.64231	3.6634		0.977087	0.982034	0.978752	0.990733	0.979024	0.979519	0.9828	0.967648	0.971245	0.980154	0.958949	0.973529	0.973648	0.984092
113	4.42996	2.6555	3.51503	7.40503	3.31433	3.34375	3.06591	5.96134	7.78136	3.01531	4.63091	5.63686	3.61823	3.64598		0.976643	0.981242	0.980276	0.988113	0.980309	0.977021	0.982168	0.965401	0.973053	0.980053	0.960497	0.96378	0.978241	0.986209
114	4.40165	2.64562	3.49673	7.3571	3.30427	3.33291	3.05199	5.869	7.69878	2.99711	4.61724	5.61624	3.61589	3.61862		0.977686	0.980144	0.980111	0.991907	0.97974	0.977595	0.983371	0.968824	0.972917	0.982419	0.959557	0.972919	0.979226	0.981194
115	4.38167	2.63825	3.4864	7.31774	3.29779	3.32227	3.04586	5.87152	7.65042	2.98494	4.58775	5.58467	3.59962	3.57448		0.977417	0.981407	0.978138	0.987962	0.979688	0.97991	0.983721	0.970792	0.977859	0.979038	0.962306	0.969623	0.97463	0.981351
116	4.35341	2.62785	3.4722	7.26085	3.28827	3.3121	3.03301	5.83304	7.56104	2.96215	4.5698	5.56422	3.57305	3.53681		0.978301	0.979189	0.978899	0.990476	0.979438	0.979559	0.982386	0.980662	0.97337	0.98153	0.959152	0.966099	0.982065	0.985081
117	4.33936	2.62148	3.46305	7.2297	3.28293	3.3055	3.02696	5.85222	7.4968	2.94978	4.55374	5.5329	3.55491	3.54166		0.978372	0.981028	0.977597	0.989437	0.977766	0.979398	0.9849	0.983793	0.974564	0.982147	0.961771	0.969744	0.975389	0.981304
118	4.30864	2.61452	3.44733	7.18581	3.27268	3.2935	3.01668	5.73023	7.44644	2.93049	4.53761	5.50057	3.53953	3.49688		0.97928	0.979854	0.977622	0.990229	0.97917	0.978854	0.982929	0.992239	0.974903	0.981043	0.963717	0.969838	0.976814	0.983425
119	4.28023	2.59988	3.42432	7.11954	3.26135	3.27542	3.00259	5.73954	7.34974	2.91428	4.51297	5.46557	3.51712	3.46061		0.976033	0.97994	0.977592	0.988446	0.977667	0.977872	0.9823	0.985356	0.972792	0.980059	0.960185	0.967299	0.975085	0.963836
120	4.26815	2.60021	3.42176	7.09553	3.25738	3.27498	2.99986	5.72636	7.31066	2.90686	4.49649	5.44702	3.49758	3.45123		0.97544	0.980095	0.978726	0.988272	0.977697	0.977462	0.982664	0.96374	0.974788	0.97909	0.957922	0.968749	0.978363	0.973151
121	4.24445	2.58799	3.40425	7.05	3.25414	3.25881	2.98757	5.70646	7.24371	2.88676	4.48295	5.41877	3.48009	3.41632		0.975038	0.979345	0.979118	0.98848	0.978964	0.978338	0.98219	0.966629	0.970944	0.978897	0.961314	0.967375	0.974266	0.969632
122	4.21393	2.57529	3.38311	6.99873	3.23317	3.24365	2.97194	5.66561	7.17452	2.86183	4.45251	5.38162	3.45071	3.38844		0.976552	0.979271	0.978825	0.989619	0.977701	0.977658	0.982505	0.981929	0.973044	0.978491	0.959409	0.962619	0.974816	0.979289
123	4.19982	2.57269	3.38163	6.97717	3.23416	3.24041	2.97302	5.62943	7.12158	2.85304	4.45055	5.36599	3.44556	3.35243		0.976591	0.980779	0.977834	0.985884	0.977594	0.97639	0.980921	0.983387	0.970514	0.97767	0.959477	0.967731	0.971277	0.986227
124	4.17162	2.55914	3.36364	6.92055	3.22302	3.22703	2.95687	5.58904	7.05242	2.83971	4.4179	5.32405	3.42957	3.32812		0.974738	0.978059	0.978005	0.991075	0.9775	0.977769	0.982473	0.967525	0.969467	0.979565	0.956812	0.96173	0.971128	0.980482
125	4.14596	2.55125	3.34326	6.86962	3.20711	3.20972	2.94722	5.57746	6.97808	2.81616	4.39729	5.30985	3.39805	3.29244		0.975955	0.979715	0.975895	0.9875	0.976909	0.976606	0.982492	0.987042	0.970311	0.976693	0.956519	0.967291	0.973421	0.977017
126	4.12371	2.54504	3.33033	6.82861	3.20965	3.20175	2.94081	5.4925	6.91715	2.80481	4.38243	5.28092	3.38946	3.28478		0.975483	0.979048	0.977247	0.98675	0.976854	0.978362	0.982113	0.983801	0.969664	0.977873	0.958526	0.961302	0.969845	0.979892
127	4.10442	2.53637	3.32139	6.79036	3.19676	3.19329	2.9313	5.50077	6.86493	2.78593	4.36913	5.24092	3.37792	3.24838		0.976609	0.977552	0.975589	0.987317	0.977222	0.975728	0.979991	0.980943	0.976742	0.976823	0.96011	0.963607	0.970706	0.993591
128	4.08097	2.52634	3.30579	6.74574	3.19038	3.17773	2.92109	5.45908	6.79426	2.78184	4.33815	5.22799	3.35639	3.22785		0.974165	0.977248	0.9758	0.988988	0.976253	0.975213	0.981611	0.970479	0.968216	0.979565	0.956872	0.964586	0.976118	0.973201
129	4.05536	2.51758	3.29145	6.69476	3.18236	3.1645	2.90877	5.44289	6.72399	2.75963	4.3248	5.17925	3.33099	3.19872		0.976546	0.977492	0.976107	0.991424	0.975767	0.976706	0.980433	0.989497	0.973767	0.977373	0.958768	0.965631	0.971954	0.980183
130	4.03137	2.50725	3.27689	6.64365	3.16955	3.14787	2.89496	5.4246	6.68046	2.73806	4.29942	5.15415	3.30367	3.16726		0.974319	0.978098	0.975355	0.988137	0.976311	0.975514	0.980205	0.977765	0.973955	0.979591	0.954915	0.960508	0.972575	0.97322
131	4.0195	2.50299	3.26784	6.62191	3.1698	3.14993	2.89621	5.39715	6.62195	2.72995	4.29095	5.1419	3.30863	3.15428		0.97395	0.977488	0.975101	0.988412	0.976604	0.97577	0.980324	0.96705	0.972284	0.978762	0.956342	0.965896	0.974405	0.972913
132	3.98191	2.48566	3.24743	6.55822	3.14788	3.12396	2.87542	5.36914	6.55502	2.70469	4.24869	5.09087	3.26634	3.09145		0.975295	0.977797	0.97517	0.987766	0.974109	0.974241	0.980296	0.973701	0.973186	0.978271	0.961385	0.966031	0.97243	0.984449
133	3.96133	2.47928	3.23225	6.52115	3.14262	3.11314	2.86907	5.32435	6.48601	2.69358	4.23586	5.06314	3.26029	3.07652		0.973868	0.977	0.976032	0.985598	0.975327	0.976193	0.981646	0.977142	0.970146	0.978263	0.95408	0.959947	0.972294	0.976614
134	3.94732	2.47544	3.22224	6.4851	3.14123	3.10983	2.86272	5.29408	6.45132	2.68548	4.23049	5.05138	3.24823	3.05756		0.974645	0.978184	0.974701	0.988718	0.974582	0.974542	0.980502	0.975744	0.968551	0.97532	0.95665	0.960784	0.973357	0.988753
135	3.91799	2.46346	3.20448	6.43995	3.12631	3.09022	2.84886	5.2784	6.37323	2.66376	4.19434	5.0038	3.22056	3.02654		0.973843	0.977553	0.974595	0.989052	0.97548	0.975987	0.981083	0.973616	0.971141	0.978197	0.952499	0.960664	0.97293	0.977165
136	3.89443	2.4533	3.18705	6.39506	3.1202	3.07491	2.84156	5.21725	6.32169	2.65144	4.17761	4.98138	3.19788	3.00823		0.972834	0.977463	0.97546	0.986221	0.975953	0.974506	0.980752	0.968293	0.967649	0.979546	0.956079	0.961348	0.975747	0.967821
137	3.86844	2.44537	3.18009	6.35395	3.10665	3.0657	2.82904	5.18899	6.26632	2.62881	4.14344	4.95262	3.18017	2.94858		0.973896	0.97606	0.974544	0.98755	0.975105	0.97509	0.978426	0.974568	0.971858	0.974633	0.956347	0.963838	0.971238	0.981391
138	3.84906	2.4316	3.15642	6.298	3.09719	3.04873	2.81475	5.20777	6.1902	2.61253	4.13185	4.92278	3.16367	2.96231		0.974216	0.97611	0.974155	0.988009	0.974732	0.975403	0.979471	0.975492	0.970415	0.978184	0.954581	0.963006	0.975441	0.979809
139	3.82907	2.4266	3.15316	6.27918	3.09404	3.0398	2.81248	5.12772	6.1543	2.60317	4.11228	4.89398	3.15048	2.93076		0.972366	0.975683	0.97511	0.986538	0.976009	0.973583	0.979451	0.968874	0.968788	0.976854	0.952689	0.963664	0.969411	0.974106
140	3.8051	2.41847	3.13722	6.2265	3.07899	3.02611	2.7996	5.0791	6.09649	2.58792	4.08922	4.86807	3.13403	2.92463		0.97342	0.975954	0.973579	0.986969	0.974214	0.972571	0.978859	0.979772	0.974033	0.976736	0.952345	0.963313	0.968401	0.97772
141	3.77546	2.40395	3.11856	6.16836	3.07358	3.00905	2.78822	5.05076	6.02291	2.57041	4.06499	4.83492	3.11115	2.86408		0.97355	0.976037	0.974571	0.985395	0.975246	0.972962	0.979521	0.973098	0.971493	0.975457	0.953744	0.964935	0.97306	0.980635
142	3.75718	2.3994	3.11073	6.14256	3.06047	2.99814	2.78057	5.02169	5.98538	2.55857	4.04225	4.81744	3.09082	2.83529		0.97293	0.975274	0.973732	0.987849	0.976085	0.973802	0.979174	0.980187	0.967023	0.974504	0.953048	0.962522	0.970973	0.973909
143	3.73721	2.38885	3.08969	6.0974	3.05124	2.98447	2.76507	5.04407	5.91557	2.54107	4.02993	4.78079	3.07293	2.82269		0.971733	0.975908	0.973403	0.985818	0.973467	0.974753	0.97792	0.972895	0.967013	0.975429	0.948934	0.960457	0.971168	0.975362
144	3.70874	2.37848	3.07941	6.05924	3.03574	2.97048	2.75797	4.95747	5.88046	2.52299	4.00038	4.74671	3.06333	2.76098		0.972032	0.976604	0.973456	0.982665	0.972292	0.973259	0.979864	0.969456	0.966259	0.975804	0.955169	0.957014	0.969544	0.985024
145	3.69189	2.36974	3.06841	6.02805	3.0325	2.96137	2.74752	4.94643	5.81021	2.51617	3.98379	4.72041	3.04601	2.76389		0.972328	0.975361	0.972667	0.987709	0.974446	0.972507	0.977461	0.974794	0.969331	0.973981	0.954626	0.958255	0.971771	0.97735
146	3.66472	2.35545	3.05042	5.97469	3.02164	2.94013	2.7331	4.93154	5.75917	2.49137	3.9519	4.67511	3.01858	2.73823		0.973439	0.974771	0.972805	0.986535	0.973439	0.973314	0.977987	0.993756	0.967887	0.975202	0.951506	0.961071	0.971775	0.974662
147	3.64346	2.35063	3.03497	5.94154	3.0101	2.9314	2.72603	4.86691	5.71106	2.47689	3.94018	4.64943	3.00263	2.72317		0.972681	0.976123	0.972802	0.988723	0.973442	0.972364	0.97823	0.975205	0.963572	0.974829	0.950443	0.963828	0.971723	0.983567
148	3.62355	2.34235	3.02168	5.8955	3.0043	2.92015	2.71733	4.85894	5.65369	2.46566	3.91757	4.63459	2.98474	2.68963		0.971405	0.975369	0.973744	0.988377	0.974394	0.972484	0.978672	0.971672	0.961315	0.975758	0.949312	0.957687	0.969388	0.98009
149	3.59627	2.32907	3.01113	5.84863	2.98978	2.90332	2.70513	4.79414	5.61637	2.45386	3.88819	4.5929	2.95769	2.66124		0.971858	0.975439	0.971319	0.987356	0.972314	0.97389	0.978404	0.974586	0.967359	0.974447	0.950309	0.963488	0.96917	0.976076
150	3.58082	2.32143	2.9951	5.81651	2.9858	2.89079	2.69775	4.80851	5.55587	2.44093	3.87076	4.57522	2.94988	2.64211		0.971182	0.974322	0.972139	0.985896	0.973294	0.973925	0.979167	0.974086	0.970212	0.974137	0.950363	0.95823	0.968718	0.970873
151	3.55539	2.30707	2.97841	5.77465	2.97396	2.87399	2.68119	4.75793	5.50443	2.42108	3.84868	4.53993	2.93249	2.62626		0.970465	0.974072	0.970995	0.985053	0.972842	0.972825	0.978546	0.972419	0.966032	0.972867	0.948275	0.959218	0.969504	0.973394
152	3.53686	2.30055	2.96625	5.73626	2.96249	2.86355	2.67339	4.7476	5.44907	2.40951	3.82522	4.51352	2.91689	2.61491		0.971393	0.974758	0.970642	0.986038	0.973455	0.972076	0.978564	0.982986	0.965306	0.973741	0.955433	0.958237	0.966309	0.970566
153	3.51649	2.29285	2.95449	5.70228	2.95501	2.85234	2.66587	4.7096	5.40608	2.39595	3.80733	4.47791	2.90695	2.5877		0.970276	0.973077	0.97095	0.985506	0.972982	0.971406	0.975554	0.970198	0.96561	0.976027	0.946528	0.961265	0.967121	0.977361
154	3.48457	2.27963	2.93718	5.64947	2.93728	2.83089	2.65099	4.63286	5.35464	2.37404	3.77618	4.44561	2.86897	2.56162		0.970887	0.973724	0.970536	0.986448	0.972683	0.972819	0.977637	0.96722	0.967774	0.971628	0.949573	0.957946	0.970146	0.983394
155	3.46721	2.27138	2.92311	5.62081	2.93268	2.8235	2.6411	4.62961	5.29764	2.36267	3.76385	4.41828	2.86531	2.52381		0.969968	0.975047	0.970471	0.986073	0.972368	0.970122	0.975855	0.964661	0.96882	0.973805	0.946904	0.957823	0.970737	0.976896
156	3.44517	2.26517	2.91053	5.58203	2.92243	2.80757	2.63393	4.57854	5.25538	2.34706	3.74092	4.38358	2.84208	2.51795		0.968923	0.973314	0.968941	0.987209	0.971482	0.970505	0.976364	0.963216	0.962516	0.973333	0.946379	0.956763	0.969575	0.976402
157	3.42516	2.25429	2.89711	5.54222	2.91208	2.79702	2.62326	4.5366	5.22108	2.33584	3.71768	4.35962	2.83332	2.49693		0.96952	0.973996	0.969991	0.985298	0.972341	0.969703	0.977684	0.971838	0.960642	0.975674	0.951871	0.956246	0.971617	0.966865
158	3.4059	2.24138	2.88381	5.49642	2.90119	2.78195	2.60984	4.5735	5.16274	2.32078	3.69186	4.33267	2.80289	2.4777		0.970298	0.974484	0.9714	0.984632	0.971643	0.971432	0.97692	0.973677	0.959784	0.974167	0.947437	0.952931	0.967061	0.988306
159	3.38324	2.23562	2.87257	5.47171	2.89286	2.76527	2.60156	4.49258	5.12906	2.30645	3.66962	4.30465	2.79025	2.44994		0.97063	0.973214	0.97094	0.985657	0.97236	0.970908	0.976326	0.977084	0.96389	0.972941	0.949192	0.956013	0.971718	0.977954
160	3.36292	2.22454	2.85831	5.4302	2.8857	2.75819	2.58842	4.4804	5.06869	2.2896	3.65301	4.27455	2.7667	2.43965		0.969748	0.972926	0.970193	0.984823	0.972524	0.969197	0.976716	0.976072	0.965437	0.972565	0.945019	0.958559	0.965819	0.976871
161	3.34158	2.2145	2.84557	5.39579	2.86991	2.73982	2.57924	4.4428	5.03248	2.27434	3.62154	4.247	2.75811	2.41938		0.968445	0.972457	0.970982	0.985611	0.970458	0.969599	0.976011	0.970515	0.961024	0.971892	0.949346	0.955082	0.964611	0.9722
162	3.32133	2.20554	2.82778	5.35188	2.86079	2.72721	2.5685	4.41639	4.98328	2.26394	3.61139	4.21738	2.7389	2.4043		0.968496	0.972063	0.969569	0.983585	0.971762	0.969606	0.977217	0.970806	0.96445	0.973156	0.950365	0.951053	0.96916	0.967663
163	3.30283	2.19766	2.81919	5.32039	2.85547	2.7202	2.56278	4.39701	4.94684	2.25445	3.5836	4.18681	2.72484	2.36756		0.969511	0.97153	0.969265	0.982901	0.970693	0.971018	0.976816	0.9846	0.963529	0.971301	0.949823	0.954084	0.96654	0.971542
164	3.27958	2.18701	2.80389	5.28438	2.84053	2.70272	2.55015	4.35607	4.89079	2.2432	3.56375	4.16253	2.70105	2.34849		0.968192	0.97231	0.968638	0.982487	0.968978	0.969501	0.97713	0.968857	0.963956	0.971326	0.946765	0.956938	0.960721	0.978883
165	3.26307	2.17766	2.79171	5.25244	2.83503	2.68859	2.53936	4.36152	4.85533	2.22363	3.54493	4.13178	2.69183	2.32613		0.967647	0.971639	0.96891	0.985101	0.971289	0.968589	0.976495	0.979326	0.964291	0.970885	0.942664	0.955094	0.964399	0.960733
166	3.23491	2.16667	2.77667	5.21535	2.81751	2.66966	2.529	4.2752	4.80801	2.20752	3.52029	4.09302	2.66403	2.31093		0.968598	0.970486	0.968737	0.984331	0.969933	0.969969	0.975617	0.971529	0.964626	0.973732	0.945438	0.956215	0.968297	0.972867
167	3.2206	2.15974	2.76657	5.18255	2.81285	2.66083	2.51936	4.26718	4.7751	2.19782	3.50691	4.07681	2.65159	2.29044		0.96718	0.972093	0.969553	0.984665	0.969713	0.968996	0.97571	0.969633	0.961621	0.969154	0.944342	0.957367	0.967072	0.963428
168	3.19787	2.14892	2.74931	5.13721	2.79537	2.64411	2.50871	4.25945	4.72313	2.18186	3.48251	4.03821	2.63994	2.26353		0.967762	0.973313	0.969124	0.98106	0.968966	0.96913	0.974914	0.977902	0.960635	0.971409	0.945084	0.952969	0.964012	0.972393
169	3.18186	2.14134	2.74061	5.11803	2.79161	2.63729	2.49989	4.21187	4.68901	2.17452	3.45558	4.02213	2.63059	2.25171		0.968246	0.971367	0.968544	0.985437	0.970215	0.969838	0.975499	0.975592	0.963636	0.970315	0.949002	0.954066	0.963042	0.970641
170	3.16251	2.13162	2.72773	5.08434	2.78381	2.62189	2.49247	4.20361	4.6465	2.15895	3.43769	3.98391	2.60909	2.23103		0.966112	0.972611	0.970876	0.984432	0.969869	0.968034	0.974084	0.955548	0.960498	0.969393	0.945871	0.951799	0.967848	0.968593
171	3.14116	2.12282	2.71547	5.03944	2.76918	2.6048	2.48298	4.15548	4.60415	2.14477	3.41535	3.96633	2.59214	2.2222		0.966387	0.972782	0.96862	0.982492	0.968227	0.968356	0.974034	0.969425	0.96339	0.972183	0.944171	0.953483	0.96554	0.960321
172	3.12321	2.11478	2.70195	5.00761	2.76139	2.5957	2.47051	4.13533	4.56342	2.13699	3.40234	3.93651	2.57596	2.19919		0.96694	0.971569	0.968044	0.985233	0.970415	0.968484	0.97433	0.969706	0.95911	0.971698	0.941698	0.95395	0.965031	0.970949
173	3.10268	2.10373	2.6865	4.97478	2.74759	2.57788	2.45731	4.12238	4.52635	2.11858	3.3769	3.89676	2.56252	2.18362		0.966908	0.972056	0.96683	0.985916	0.967896	0.968369	0.975169	0.965791	0.962776	0.969865	0.939586	0.950448	0.965586	0.979514
174	3.08555	2.09427	2.67525	4.95069	2.7412	2.56475	2.45146	4.09112	4.48998	2.1099	3.35674	3.8775	2.55255	2.15674		0.968503	0.971076	0.967284	0.98686	0.968155	0.967752	0.974336	0.977043	0.964283	0.972058	0.94651	0.952267	0.965334	0.977581
175	3.06834	2.08558	2.66729	4.92114	2.72857	2.55698	2.44314	4.07765	4.45074	2.09917	3.33665	3.83841	2.53697	2.1461		0.965492	0.970283	0.969193	0.983015	0.968266	0.967912	0.974114	0.96142	0.961785	0.965767	0.943159	0.949925	0.966559	0.969991
176	3.04868	2.07851	2.65346	4.88795	2.72081	2.54145	2.43376	4.04224	4.41133	2.08685	3.3148	3.8238	2.51505	2.1228		0.964942	0.970378	0.968056	0.984957	0.968413	0.967936	0.974071	0.954888	0.95762	0.971913	0.944148	0.951153	0.968062	0.962653
177	3.03022	2.06972	2.63994	4.85457	2.71006	2.52978	2.4225	4.01431	4.37336	2.07344	3.29411	3.79244	2.50636	2.11232		0.965449	0.971107	0.966892	0.982389	0.969458	0.96887	0.974271	0.965677	0.960943	0.967881	0.941797	0.949143	0.962547	0.969855
178	3.01713	2.06191	2.62999	4.82772	2.69807	2.51671	2.41769	4.00193	4.3483	2.06593	3.27873	3.77698	2.4976	2.10121		0.965671	0.971283	0.966986	0.980943	0.967371	0.967697	0.974397	0.976724	0.957836	0.969409	0.939918	0.948767	0.964467	0.967927
179	2.99564	2.05174	2.61603	4.79212	2.69069	2.50499	2.40543	3.98339	4.3035	2.04953	3.26132	3.73886	2.47686	2.06881		0.964945	0.97026	0.967249	0.980503	0.967615	0.967033	0.972515	0.969839	0.959904	0.967908	0.943548	0.94653	0.960969	0.970416
180	2.97439	2.03965	2.60107	4.75544	2.67465	2.48649	2.39506	3.94952	4.26904	2.03842	3.23632	3.70866	2.45765	2.05515		0.965713	0.969684	0.967433	0.979597	0.967574	0.966364	0.973502	0.977225	0.959898	0.969412	0.940786	0.949765	0.964367	0.968667
181	2.96576	2.03673	2.59635	4.74251	2.67232	2.47863	2.39047	3.94402	4.24531	2.03422	3.22248	3.69563	2.45275	2.04342		0.964949	0.969821	0.966155	0.983828	0.966119	0.966849	0.973492	0.968923	0.959652	0.967484	0.935589	0.95094	0.963903	0.971581
182	2.94206	2.02502	2.58021	4.7056	2.65804	2.46233	2.37748	3.90451	4.20752	2.01986	3.20046	3.65734	2.43589	2.01252		0.965021	0.970204	0.966623	0.982656	0.967274	0.966249	0.973476	0.967337	0.95775	0.970087	0.939306	0.948045	0.965782	0.970482
183	2.9227	2.01631	2.56732	4.67355	2.64615	2.44615	2.36826	3.86109	4.16394	2.00516	3.17776	3.6406	2.41529	2.01357		0.96543	0.96951	0.966066	0.978778	0.966772	0.968269	0.973708	0.979593	0.958101	0.967213	0.940631	0.950482	0.965219	0.966251
184	2.91916	2.01334	2.55979	4.65503	2.64379	2.44423	2.36512	3.916	4.13265	2.00403	3.17462	3.61967	2.41444	2.0063		0.965116	0.968865	0.966426	0.983009	0.967228	0.965245	0.972804	0.977142	0.958456	0.967396	0.938695	0.948017	0.962728	0.970503
185	2.89312	2.00199	2.54708	4.62335	2.6281	2.42555	2.35321	3.83599	4.10005	1.98782	3.14532	3.5906	2.39353	1.97792		0.963692	0.968798	0.966275	0.985346	0.966904	0.966464	0.972511	0.957716	0.956573	0.968062	0.938149	0.948238	0.965428	0.967526
186	2.8741	1.99231	2.53427	4.59204	2.61559	2.41432	2.34437	3.78471	4.06327	1.97836	3.12665	3.56758	2.38434	1.96545		0.963738	0.969181	0.965943	0.985309	0.966863	0.965315	0.972159	0.956497	0.957971	0.965911	0.941656	0.950058	0.962272	0.969455
187	2.86482	1.98773	2.52717	4.57415	2.6108	2.40436	2.33798	3.81424	4.03993	1.97341	3.11464	3.53955	2.36961	1.94905		0.964587	0.968049	0.965399	0.981909	0.964775	0.966066	0.972649	0.970893	0.958473	0.968946	0.938808	0.944889	0.961207	0.977563
188	2.84359	1.97654	2.51263	4.53767	2.59689	2.38727	2.32755	3.77817	4.00448	1.95508	3.08295	3.52067	2.3533	1.93344		0.964241	0.967114	0.96504	0.983272	0.966805	0.965132	0.971575	0.966791	0.959915	0.969489	0.937877	0.949094	0.961979	0.97105
189	2.82684	1.97022	2.49919	4.51295	2.58887	2.37575	2.31958	3.74616	3.97116	1.94556	3.07813	3.49062	2.34582	1.90495		0.963676	0.967896	0.966183	0.981518	0.966543	0.964309	0.972197	0.968756	0.956927	0.968286	0.93696	0.947211	0.962586	0.968418
190	2.81271	1.96157	2.4912	4.49186	2.57962	2.36176	2.31054	3.7321	3.94634	1.94013	3.05661	3.47238	2.33024	1.89091		0.964099	0.968664	0.963543	0.98284	0.965931	0.965095	0.973267	0.978998	0.957644	0.967015	0.937519	0.944314	0.960379	0.968079
191	2.80007	1.9545	2.48124	4.4732	2.56902	2.35397	2.30746	3.7232	3.9166	1.93288	3.04006	3.45086	2.32178	1.87617		0.963481	0.968403	0.966023	0.982058	0.964325	0.963716	0.972141	0.970769	0.963551	0.965797	0.935267	0.945814	0.959782	0.967614
192	2.78633	1.94888	2.47258	4.44153	2.56348	2.34403	2.29903	3.71161	3.8878	1.9245	3.02281	3.42597	2.30976	1.87036		0.96404	0.968821	0.965606	0.985594	0.964828	0.965325	0.972072	0.966446	0.961017	0.967689	0.93706	0.944261	0.961387	0.972415
193	2.76748	1.94113	2.46082	4.41668	2.54992	2.32609	2.28684	3.66297	3.85633	1.91326	3.00296	3.40497	2.29338	1.86196		0.962793	0.967374	0.963127	0.984196	0.96508	0.964023	0.971922	0.964571	0.952749	0.967134	0.935131	0.94692	0.961229	0.972855
194	2.7496	1.92935	2.44679	4.38227	2.53639	2.31701	2.27546	3.65321	3.82413	1.90361	2.98527	3.37252	2.27883	1.83996		0.962881	0.968124	0.963622	0.984232	0.965775	0.964345	0.971062	0.962237	0.958026	0.967001	0.933586	0.948857	0.960115	0.970473
195	2.74196	1.92833	2.44377	4.37646	2.53025	2.30671	2.27421	3.61228	3.81064	1.89719	2.97575	3.36569	2.27698	1.84726		0.963153	0.967029	0.96429	0.983654	0.965241	0.96325	0.971165	0.972898	0.957721	0.965034	0.936516	0.946706	0.960236	0.967246
196	2.72255	1.91652	2.42735	4.34014	2.52158	2.29162	2.26258	3.60542	3.76887	1.88532	2.96136	3.33343	2.26143	1.81757		0.963352	0.966171	0.964451	0.981836	0.963579	0.964738	0.972236	0.967018	0.960343	0.964525	0.933707	0.945964	0.962153	0.97685
197	2.70935	1.91261	2.41881	4.31598	2.50986	2.27988	2.25644	3.59898	3.7473	1.87565	2.94487	3.3097	2.25253	1.799		0.962172	0.967521	0.962353	0.979193	0.963974	0.965969	0.971129	0.955934	0.954299	0.965584	0.940489	0.945973	0.963798	0.972026
198	2.69896	1.90484	2.41089	4.30427	2.50378	2.27226	2.25157	3.58281	3.72192	1.87297	2.93682	3.29467	2.23665	1.79298		0.96184	0.965216	0.965019	0.980592	0.964209	0.962991	0.97128	0.969531	0.955768	0.966654	0.932474	0.943824	0.958865	0.967502
199	2.68131	1.89657	2.39963	4.27385	2.49402	2.25935	2.24024	3.53591	3.69424	1.86022	2.91751	3.27295	2.22658	1.7859		0.961345	0.966901	0.963384	0.981158	0.965498	0.962976	0.970877	0.968502	0.954522	0.96513	0.934535	0.942583	0.960015	0.9614
200	2.67266	1.89074	2.39203	4.25879	2.48356	2.25035	2.2367	3.55464	3.66909	1.85341	2.89505	3.26387	2.21322	1.78318		0.961208	0.965931	0.963862	0.980329	0.966276	0.963382	0.971376	0.953362	0.957173	0.965263	0.933488	0.947672	0.961348	0.966247
201	2.6598	1.88394	2.37976	4.23284	2.47533	2.23954	2.22992	3.55237	3.64573	1.84454	2.88719	3.23162	2.2038	1.77087		0.960767	0.964804	0.961755	0.980234	0.963132	0.963868	0.970246	0.958589	0.95655	0.964441	0.933687	0.946048	0.962922	0.963693
202	2.64186	1.87572	2.36826	4.21352	2.46422	2.22499	2.21922	3.50632	3.61157	1.83531	2.85973	3.21352	2.19138	1.76046		0.962241	0.965553	0.963694	0.983273	0.965373	0.963296	0.97065	0.970359	0.955437	0.964561	0.93478	0.943213	0.96004	0.96891
203	2.63015	1.87143	2.36165	4.18907	2.45897	2.21626	2.21447	3.47712	3.59569	1.82942	2.85589	3.19787	2.1828	1.74127		0.96072	0.966391	0.963775	0.984177	0.963611	0.964247	0.969956	0.952901	0.955387	0.964012	0.932983	0.941942	0.961553	0.968428
204	2.6149	1.86196	2.34795	4.16354	2.44597	2.20506	2.20598	3.46377	3.5671	1.81839	2.84129	3.17496	2.17363	1.72408		0.961019	0.964988	0.962648	0.981071	0.962506	0.962459	0.970586	0.959376	0.953745	0.964586	0.932062	0.943469	0.958562	0.977183
205	2.60641	1.85909	2.34501	4.15357	2.43923	2.19631	2.20466	3.43217	3.5443	1.81472	2.8338	3.16144	2.16937	1.72967		0.960481	0.966235	0.96225	0.983382	0.961553	0.962404	0.969897	0.95341	0.954521	0.965606	0.932871	0.946514	0.957262	0.970345
206	2.59555	1.85333	2.33481	4.13375	2.43268	2.18618	2.19569	3.44263	3.52177	1.81033	2.82179	3.13818	2.15329	1.71772		0.960863	0.965287	0.962762	0.981593	0.962192	0.962269	0.968295	0.971318	0.952372	0.965327	0.934814	0.93876	0.958011	0.968215
207	2.57735	1.84265	2.32319	4.1009	2.41589	2.17372	2.18617	3.40281	3.49379	1.79864	2.80261	3.12183	2.13857	1.70481		0.961082	0.9651	0.962083	0.978626	0.963099	0.962368	0.96961	0.977284	0.954592	0.964705	0.931581	0.940352	0.958326	0.966345
208	2.56985	1.84019	2.31335	4.08645	2.41313	2.16427	2.1795	3.40599	3.48005	1.79478	2.79378	3.10618	2.12488	1.70542		0.959694	0.964887	0.962709	0.983473	0.962513	0.961963	0.969082	0.96609	0.952125	0.963826	0.931175	0.941221	0.955902	0.961052
209	2.55578	1.83334	2.30602	4.06813	2.40336	2.15416	2.17239	3.37608	3.45037	1.78555	2.77565	3.07953	2.13168	1.68885		0.959853	0.964698	0.962892	0.980992	0.962343	0.962358	0.96863	0.95831	0.951216	0.965367	0.931635	0.943173	0.957283	0.969196
210	2.54594	1.82881	2.29576	4.04975	2.39372	2.14525	2.1665	3.35779	3.43435	1.77847	2.77311	3.08024	2.11289	1.68055		0.960145	0.964334	0.961786	0.981094	0.963264	0.96117	0.969271	0.959476	0.950845	0.962565	0.932898	0.942085	0.957665	0.975429
211	2.53266	1.82039	2.2889	4.02962	2.39084	2.13651	2.16114	3.32832	3.40925	1.77344	2.75361	3.05877	2.10135	1.67249		0.959074	0.964902	0.960435	0.981308	0.96232	0.961236	0.968859	0.959432	0.951559	0.964439	0.931389	0.942021	0.956721	0.963342
212	2.52386	1.8184	2.28189	4.01371	2.3768	2.12504	2.15503	3.32492	3.39749	1.76922	2.74638	3.04058	2.0956	1.66515		0.957833	0.963877	0.961429	0.97917	0.961702	0.960713	0.968664	0.951755	0.954069	0.961327	0.930846	0.93978	0.956878	0.961618
213	2.51115	1.81014	2.27074	3.98804	2.36926	2.11431	2.14728	3.31134	3.36848	1.75864	2.73347	3.02293	2.08601	1.66434		0.95974	0.96392	0.960076	0.979977	0.96232	0.960312	0.96801	0.967696	0.953681	0.962754	0.92925	0.938557	0.957097	0.972967
214	2.50209	1.80712	2.26625	3.97606	2.36169	2.10716	2.14269	3.31043	3.35064	1.75334	2.71994	3.01022	2.0768	1.64478		0.958588	0.963582	0.960298	0.979213	0.961488	0.960978	0.967917	0.958043	0.951585	0.963947	0.930333	0.940273	0.957101	0.966882
215	2.48662	1.79984	2.25354	3.94993	2.35037	2.09412	2.13391	3.2748	3.32306	1.74107	2.70679	2.9861	2.07067	1.6419		0.958223	0.964659	0.960522	0.979308	0.960758	0.960676	0.968332	0.95589	0.9522	0.963192	0.930697	0.940544	0.957704	0.962413
216	2.4761	1.79427	2.24587	3.93379	2.34599	2.08832	2.1287	3.25933	3.3072	1.7379	2.69563	2.96928	2.05858	1.62438		0.959487	0.963671	0.959915	0.98246	0.962069	0.961414	0.968648	0.970653	0.951358	0.961815	0.93162	0.941435	0.955453	0.962814
217	2.4716	1.79316	2.24098	3.92131	2.33799	2.07818	2.12718	3.26854	3.30094	1.73788	2.68445	2.95655	2.048	1.63565		0.958145	0.963522	0.960892	0.980988	0.961299	0.960806	0.96748	0.959839	0.95083	0.961091	0.930185	0.937567	0.954459	0.96693
218	2.45347	1.78452	2.22858	3.89964	2.32848	2.0677	2.11529	3.21102	3.26577	1.72585	2.67018	2.94112	2.03969	1.61718		0.957941	0.963486	0.959273	0.97816	0.961048	0.959999	0.968198	0.97004	0.953461	0.960112	0.926558	0.937051	0.956417	0.959428
219	2.44883	1.78224	2.22301	3.8881	2.32127	2.05938	2.1127	3.21643	3.25532	1.72009	2.66445	2.92966	2.0344	1.62772		0.95722	0.962866	0.95854	0.979419	0.960208	0.959732	0.968529	0.962368	0.9471	0.96264	0.928916	0.936965	0.955831	0.960744
220	2.4368	1.77595	2.21339	3.86888	2.31393	2.05035	2.10861	3.19628	3.2353	1.71702	2.65725	2.91656	2.02295	1.60192		0.958824	0.963879	0.958443	0.979769	0.959992	0.961272	0.968472	0.972964	0.954377	0.961725	0.929331	0.937365	0.958782	0.958342
221	2.4266	1.77127	2.20804	3.85397	2.30321	2.04203	2.101	3.19143	3.21314	1.70912	2.64313	2.89509	2.0145	1.59988		0.9579	0.963576	0.959335	0.980829	0.960438	0.960013	0.96743	0.966568	0.950322	0.961087	0.926731	0.938184	0.954844	0.96334
222	2.4176	1.76778	2.1994	3.83298	2.29751	2.03287	2.09375	3.17573	3.19441	1.70519	2.63035	2.88366	2.00782	1.6073		0.957813	0.962694	0.959505	0.981024	0.961164	0.958315	0.966511	0.96638	0.949636	0.963026	0.925942	0.935779	0.956649	0.964938
223	2.40666	1.76298	2.19042	3.81235	2.2893	2.0247	2.08877	3.17159	3.1722	1.69465	2.62258	2.86547	2.00012	1.59151		0.957579	0.962454	0.958774	0.979728	0.960205	0.959027	0.966279	0.963473	0.951083	0.960768	0.929945	0.937623	0.957503	0.961659
224	2.39721	1.75847	2.18517	3.79798	2.28165	2.01577	2.08402	3.14429	3.15174	1.6942	2.6133	2.86	1.99492	1.58221		0.956722	0.962693	0.957905	0.978606	0.959144	0.961085	0.967009	0.952728	0.948889	0.958766	0.926938	0.939096	0.955647	0.968884
225	2.38746	1.75495	2.17732	3.78347	2.27629	2.00827	2.08016	3.12712	3.14014	1.6882	2.60422	2.84526	1.9831	1.56849		0.957321	0.960974	0.958421	0.979369	0.959926	0.959187	0.967464	0.968038	0.950534	0.959698	0.925738	0.939526	0.954244	0.962049
226	2.38153	1.75066	2.17368	3.77143	2.27088	2.00098	2.0769	3.10939	3.12319	1.68367	2.59886	2.83405	1.98335	1.58285		0.957088	0.962312	0.957803	0.9784	0.957798	0.958488	0.966494	0.957629	0.950976	0.96105	0.925022	0.938206	0.955385	0.972578
227	2.37042	1.7456	2.16237	3.75144	2.26042	1.98996	2.07146	3.10924	3.10407	1.67556	2.58513	2.81713	1.97084	1.5722		0.955551	0.961384	0.959836	0.981105	0.958318	0.959516	0.965845	0.950951	0.948624	0.960808	0.920542	0.937885	0.958872	0.958476
228	2.36121	1.74178	2.15599	3.73776	2.25456	1.98292	2.0638	3.10649	3.08228	1.67079	2.5788	2.80265	1.96198	1.55591		0.956434	0.962208	0.957384	0.978145	0.959897	0.958513	0.966874	0.966214	0.94957	0.960827	0.927128	0.934907	0.953974	0.958002
229	2.35232	1.73974	2.14899	3.72176	2.24484	1.97624	2.06017	3.07763	3.07487	1.66598	2.56591	2.79974	1.95072	1.55358		0.956777	0.961363	0.958554	0.980009	0.959071	0.956944	0.966977	0.967653	0.948829	0.96071	0.923986	0.937952	0.954471	0.961579
230	2.34587	1.73444	2.14336	3.71167	2.23906	1.97047	2.05556	3.0789	3.05568	1.66169	2.56128	2.78346	1.95014	1.55064		0.95613	0.960849	0.958296	0.978912	0.958987	0.958265	0.966198	0.960102	0.948472	0.960076	0.925207	0.938445	0.954402	0.961474
231	2.33786	1.73157	2.13868	3.70234	2.23257	1.95974	2.05131	3.06906	3.03672	1.65659	2.54849	2.77229	1.94403	1.54878		0.956497	0.962253	0.957352	0.978388	0.95972	0.95686	0.96583	0.961847	0.947868	0.961136	0.925174	0.93509	0.953028	0.969914
232	2.32689	1.72722	2.12791	3.68101	2.22444	1.95221	2.04343	3.0573	3.01628	1.64842	2.54052	2.76089	1.93529	1.5347		0.955567	0.960538	0.957612	0.976648	0.958872	0.957039	0.965745	0.956457	0.950228	0.959673	0.92648	0.934099	0.950136	0.968845
233	2.32101	1.72502	2.12397	3.66532	2.21814	1.94628	2.04044	3.04462	3.00856	1.64481	2.53968	2.74731	1.93107	1.53791		0.95499	0.960076	0.957305	0.97841	0.957887	0.956108	0.966159	0.959469	0.948036	0.958815	0.923965	0.934684	0.956564	0.957397
234	2.31488	1.72289	2.11832	3.65387	2.21221	1.93972	2.03902	3.04551	2.99285	1.64399	2.52361	2.74927	1.92245	1.52973		0.955716	0.959749	0.956414	0.976765	0.957215	0.95837	0.965139	0.970018	0.945259	0.958545	0.924404	0.936276	0.953536	0.962616
235	2.30524	1.7194	2.11063	3.64065	2.20594	1.93084	2.03159	3.02179	2.97565	1.63723	2.52262	2.72727	1.92282	1.52166		0.955117	0.960025	0.957094	0.978231	0.957233	0.955552	0.965893	0.968463	0.947912	0.959342	0.920123	0.934182	0.947997	0.96448
236	2.29814	1.71479	2.10418	3.62761	2.19842	1.92479	2.02708	3.01742	2.96515	1.63277	2.50521	2.71709	1.91413	1.5272		0.955103	0.960416	0.956183	0.979281	0.957572	0.955911	0.964781	0.960923	0.946792	0.958867	0.922104	0.935548	0.952259	0.965697
237	2.2925	1.71352	2.10049	3.6132	2.19573	1.92121	2.02541	2.99942	2.95216	1.63355	2.50245	2.71074	1.91149	1.52315		0.954428	0.960077	0.956205	0.979877	0.957304	0.956965	0.965355	0.959491	0.947037	0.958837	0.923393	0.931824	0.952689	0.958506
238	2.28007	1.70553	2.08865	3.59611	2.1818	1.90822	2.01511	2.98935	2.92854	1.62254	2.49257	2.69785	1.90054	1.51406		0.954864	0.960604	0.956406	0.977748	0.95753	0.955762	0.965195	0.963312	0.946945	0.958484	0.920401	0.937963	0.951163	0.96172
239	2.27569	1.7078	2.08643	3.58722	2.17926	1.90625	2.0135	2.9806	2.9181	1.62331	2.48408	2.69482	1.89689	1.50566		0.953986	0.959632	0.955807	0.976777	0.957442	0.955949	0.964751	0.956381	0.946515	0.959231	0.920095	0.933283	0.953553	0.962397
240	2.26783	1.70501	2.08202	3.57498	2.17631	1.9008	2.01239	2.95994	2.90054	1.62055	2.47952	2.67476	1.88741	1.50761		0.953531	0.959247	0.956962	0.978333	0.956192	0.956943	0.963998	0.955197	0.943396	0.961081	0.922312	0.931074	0.950992	0.960171
241	2.25995	1.69964	2.07621	3.56231	2.16433	1.89261	2.00623	2.9483	2.89033	1.61542	2.46939	2.67099	1.88556	1.49806		0.953962	0.958948	0.95483	0.976818	0.955444	0.955711	0.964354	0.960736	0.946561	0.958402	0.925012	0.932881	0.949604	0.962205
242	2.25456	1.6978	2.07023	3.54917	2.16201	1.88835	2.00316	2.94746	2.87647	1.61317	2.46134	2.65803	1.88405	1.49809		0.95244	0.959277	0.955445	0.978642	0.956633	0.954632	0.964007	0.952788	0.945144	0.958704	0.921413	0.930212	0.953923	0.950903
243	2.24803	1.69519	2.06497	3.53818	2.15424	1.8818	1.999	2.95342	2.85411	1.60835	2.45544	2.64811	1.87607	1.49547		0.95306	0.959156	0.955339	0.979015	0.95582	0.955373	0.963719	0.955379	0.946967	0.956836	0.921607	0.934083	0.950197	0.956296
244	2.23843	1.69222	2.05811	3.52199	2.14878	1.87422	1.99342	2.93019	2.84003	1.60469	2.44666	2.63548	1.86475	1.48906		0.9528	0.959209	0.954887	0.977319	0.955678	0.955161	0.964576	0.956152	0.945693	0.956846	0.920204	0.935109	0.949326	0.956235
245	2.23648	1.69189	2.05333	3.51757	2.14774	1.87093	1.99323	2.92225	2.8331	1.60263	2.44263	2.63329	1.87519	1.49048		0.952963	0.958728	0.954059	0.975965	0.956311	0.955215	0.963712	0.965621	0.942038	0.957689	0.916324	0.93325	0.948378	0.961224
246	2.22878	1.68942	2.04805	3.50225	2.13943	1.86386	1.98778	2.90191	2.8225	1.59971	2.4369	2.62157	1.86577	1.49496		0.953083	0.958374	0.954736	0.974641	0.954805	0.955199	0.964112	0.961174	0.947316	0.958359	0.919124	0.932774	0.948025	0.961446
247	2.22035	1.68837	2.04162	3.49245	2.13475	1.85805	1.98424	2.89096	2.80568	1.59717	2.42838	2.60937	1.85712	1.47633		0.952522	0.958223	0.954292	0.975961	0.955661	0.955311	0.963581	0.954443	0.942524	0.958923	0.919725	0.929781	0.954299	0.960058
248	2.21807	1.68643	2.03965	3.48356	2.13092	1.85415	1.98179	2.89549	2.79863	1.59173	2.41715	2.60459	1.85764	1.49319		0.95242	0.958588	0.955297	0.977764	0.955922	0.954015	0.963887	0.951402	0.944711	0.957149	0.919583	0.929374	0.954488	0.959282
249	2.2059	1.68187	2.03068	3.46341	2.12067	1.84657	1.97344	2.88245	2.77677	1.58751	2.40812	2.58946	1.84978	1.46596		0.953799	0.957935	0.953829	0.976189	0.955391	0.954566	0.963838	0.969468	0.94473	0.958474	0.91973	0.933848	0.94997	0.96142
250	2.2011	1.68041	2.02657	3.45574	2.1162	1.84256	1.97324	2.87621	2.76032	1.58694	2.40084	2.58629	1.84741	1.4616		0.952484	0.958088	0.953735	0.977305	0.954415	0.952856	0.963695	0.959988	0.945272	0.956079	0.91816	0.932275	0.953061	0.957368
251	2.19682	1.67835	2.02341	3.44536	2.11441	1.83944	1.96992	2.86173	2.75937	1.58272	2.39536	2.57676	1.8459	1.46588		0.952643	0.957812	0.953509	0.977518	0.956248	0.953689	0.964234	0.958237	0.944033	0.955776	0.919338	0.931836	0.95139	0.960733
252	2.18614	1.67518	2.01547	3.43186	2.10648	1.82752	1.96563	2.83339	2.73493	1.57975	2.3824	2.56086	1.84178	1.4645		0.951619	0.957721	0.953249	0.974399	0.956566	0.952841	0.963764	0.959743	0.945709	0.957886	0.913607	0.930205	0.948077	0.957274
253	2.1857	1.68035	2.0157	3.42876	2.10582	1.83181	1.96642	2.82631	2.72966	1.58103	2.38833	2.56527	1.83439	1.46019		0.951459	0.958435	0.953291	0.97669	0.954831	0.954409	0.962791	0.948848	0.943314	0.95487	0.91533	0.933391	0.951766	0.961005
254	2.17672	1.67586	2.00971	3.4118	2.10043	1.82421	1.96168	2.81273	2.71642	1.57601	2.37398	2.55411	1.82929	1.45107		0.95147	0.956947	0.954133	0.975852	0.954479	0.95377	0.962137	0.953797	0.942158	0.955043	0.918891	0.930039	0.950708	0.961156
255	2.16841	1.67172	2.00297	3.39917	2.09031	1.81715	1.95429	2.8054	2.69757	1.57096	2.36567	2.54155	1.82326	1.44928		0.951036	0.95728	0.952291	0.976646	0.953597	0.952698	0.962274	0.951569	0.943	0.954812	0.917247	0.929042	0.950068	0.962944
256	2.16812	1.67381	2.00149	3.39798	2.08886	1.81499	1.95667	2.81042	2.69492	1.57122	2.36807	2.54132	1.82625	1.43957		0.951443	0.956557	0.953628	0.974747	0.955122	0.953452	0.962822	0.960154	0.941743	0.956255	0.915866	0.93039	0.947279	0.960743
257	2.16092	1.67062	1.99425	3.38247	2.08365	1.80892	1.95162	2.82047	2.67746	1.5675	2.35234	2.53009	1.81933	1.43325		0.950537	0.95718	0.952998	0.975941	0.95363	0.952327	0.961446	0.955165	0.941164	0.95428	0.91666	0.929708	0.952265	0.954213
258	2.15351	1.66865	1.99016	3.37285	2.07843	1.8044	1.94721	2.78292	2.67065	1.56459	2.34529	2.51925	1.81427	1.43695		0.951239	0.956859	0.951016	0.975857	0.954062	0.952912	0.962354	0.958804	0.94263	0.956395	0.914939	0.928026	0.949366	0.962886
259	2.1504	1.66778	1.98713	3.36621	2.07206	1.80176	1.94802	2.80019	2.65218	1.56158	2.33681	2.51836	1.81211	1.43107		0.949548	0.956689	0.95191	0.974196	0.953434	0.953038	0.96154	0.953175	0.939827	0.956887	0.916767	0.927171	0.948682	0.950807
260	2.14286	1.66706	1.98281	3.35134	2.06549	1.79547	1.9414	2.79457	2.64139	1.56051	2.33412	2.50595	1.80677	1.41026		0.949856	0.956407	0.952416	0.974575	0.954588	0.95361	0.960994	0.956081	0.941911	0.955344	0.912246	0.925379	0.946732	0.957852
261	2.14162	1.66846	1.9804	3.35061	2.06794	1.79353	1.94224	2.78874	2.63416	1.56089	2.33187	2.50445	1.8012	1.41656		0.949297	0.956527	0.951313	0.975092	0.955539	0.952463	0.961112	0.958576	0.93976	0.953695	0.913839	0.92489	0.949001	0.949055
262	2.1325	1.66476	1.97325	3.33459	2.06011	1.7879	1.93698	2.76677	2.62319	1.55445	2.31672	2.49298	1.8012	1.40963		0.950172	0.956277	0.951951	0.974991	0.953651	0.951282	0.961656	0.95848	0.941678	0.955164	0.916521	0.926229	0.948725	0.955626
263	2.12743	1.66442	1.9688	3.32198	2.05169	1.78335	1.93527	2.76952	2.60768	1.55375	2.31406	2.48383	1.79694	1.40527		0.949586	0.955922	0.951907	0.976555	0.953097	0.952245	0.961641	0.95233	0.941176	0.955037	0.913456	0.925291	0.947686	0.958278
264	2.1235	1.66305	1.96745	3.31657	2.05006	1.78	1.93366	2.77414	2.59633	1.55193	2.30588	2.47874	1.79531	1.39239		0.950568	0.956212	0.951835	0.974798	0.952925	0.95131	0.962401	0.95612	0.94308	0.955868	0.915437	0.924348	0.949268	0.963777
265	2.11863	1.66154	1.96191	3.30411	2.04547	1.77729	1.92983	2.76391	2.58416	1.54862	2.3012	2.47717	1.79218	1.39478		0.949928	0.955263	0.951399	0.976178	0.952316	0.951664	0.960811	0.958133	0.944319	0.95448	0.914597	0.927997	0.948267	0.953639
266	2.11223	1.66211	1.96014	3.30234	2.04268	1.77278	1.92797	2.73807	2.58003	1.54752	2.29188	2.46538	1.79049	1.37767		0.949581	0.955406	0.951455	0.976269	0.952258	0.951678	0.961394	0.956329	0.938774	0.954403	0.912021	0.931185	0.947725	0.955661
267	2.10842	1.66126	1.95503	3.28885	2.0368	1.77061	1.92635	2.7456	2.56349	1.54505	2.29011	2.46175	1.78404	1.38044		0.948354	0.955135	0.950706	0.976791	0.952006	0.951165	0.960476	0.952236	0.939545	0.953557	0.913426	0.926095	0.944152	0.953315
268	2.10268	1.65943	1.95047	3.27469	2.0331	1.76507	1.9229	2.74715	2.55302	1.54264	2.27646	2.45364	1.78274	1.37351		0.94869	0.954953	0.950604	0.976669	0.952716	0.951098	0.960282	0.947104	0.938912	0.953461	0.914092	0.923795	0.948012	0.961266
269	2.10003	1.66121	1.94846	3.2702	2.0301	1.76471	1.92291	2.74648	2.54683	1.53927	2.27281	2.45232	1.77769	1.36744		0.948538	0.955601	0.950354	0.973988	0.952269	0.95061	0.960909	0.951939	0.94012	0.951064	0.914609	0.923494	0.947272	0.958762
270	2.09395	1.65914	1.94501	3.26009	2.02512	1.76017	1.91905	2.73526	2.53618	1.53805	2.26704	2.44035	1.77452	1.3614		0.947303	0.954691	0.94997	0.974631	0.951643	0.950739	0.959967	0.948033	0.937039	0.952129	0.910495	0.924212	0.946736	0.954653
271	2.08724	1.65775	1.94014	3.25056	2.02292	1.75688	1.91562	2.71959	2.51899	1.53695	2.25669	2.43065	1.77364	1.35375		0.948773	0.954811	0.950222	0.974706	0.951992	0.950692	0.959955	0.957523	0.939521	0.955661	0.913098	0.924397	0.945	0.956467
272	2.0838	1.65901	1.93813	3.24611	2.01973	1.75331	1.91592	2.71529	2.51339	1.5347	2.2539	2.42528	1.77049	1.34417		0.948171	0.953689	0.949774	0.975939	0.952589	0.949605	0.960819	0.958116	0.938259	0.954484	0.911637	0.922867	0.946961	0.951484
273	2.08085	1.65589	1.93525	3.23576	2.01331	1.74995	1.91112	2.73971	2.49928	1.53292	2.24422	2.41379	1.76853	1.35131		0.947307	0.954193	0.949571	0.972749	0.951465	0.949671	0.960414	0.953057	0.935046	0.951328	0.913383	0.923682	0.946228	0.954205
274	2.07354	1.65633	1.93096	3.23079	2.01059	1.74844	1.90988	2.69834	2.49203	1.53356	2.23313	2.41018	1.76602	1.33571		0.948045	0.954094	0.950075	0.975895	0.951291	0.950113	0.958959	0.961195	0.939265	0.95143	0.912335	0.925031	0.944968	0.949931
275	2.07407	1.65891	1.93012	3.22177	2.00985	1.745	1.91113	2.71285	2.48332	1.5293	2.238	2.41603	1.76487	1.34169		0.946282	0.953336	0.949186	0.974714	0.95021	0.949319	0.959503	0.944795	0.937236	0.949984	0.909382	0.923806	0.945073	0.955119
276	2.06563	1.65503	1.92481	3.21325	2.00351	1.74009	1.90471	2.70169	2.47474	1.52525	2.22766	2.3954	1.76148	1.32554		0.946753	0.953557	0.949909	0.973228	0.949916	0.949373	0.958952	0.94973	0.937089	0.952712	0.913009	0.924934	0.940529	0.954845
277	2.0616	1.65459	1.92177	3.2022	1.99958	1.73819	1.90436	2.70572	2.46538	1.52198	2.21714	2.3905	1.76138	1.31798		0.947249	0.953567	0.948677	0.974739	0.950225	0.949644	0.959301	0.952499	0.938551	0.953025	0.90977	0.923244	0.945917	0.95508
278	2.0607	1.65738	1.92251	3.20053	1.99995	1.73989	1.90345	2.69129	2.4515	1.52462	2.21476	2.39358	1.76164	1.32806		0.947353	0.953139	0.948299	0.975774	0.948582	0.94857	0.958966	0.95337	0.938843	0.952041	0.911295	0.924525	0.941783	0.960402
279	2.05302	1.655	1.91433	3.19088	1.99226	1.73247	1.89809	2.68226	2.44179	1.51954	2.20619	2.38101	1.75583	1.31962		0.946319	0.953193	0.948888	0.974887	0.949911	0.948906	0.958303	0.945267	0.941585	0.951931	0.909093	0.92184	0.945805	0.952536
280	2.04778	1.65516	1.91314	3.17727	1.98965	1.72877	1.89658	2.66867	2.43347	1.51898	2.19566	2.37769	1.75527	1.31082		0.946373	0.952894	0.948905	0.973724	0.949511	0.94922	0.958274	0.949527	0.939783	0.951135	0.909018	0.921948	0.94449	0.954417
281	2.04597	1.65455	1.91136	3.17172	1.98659	1.72741	1.8969	2.6862	2.42248	1.51941	2.19074	2.37115	1.74925	1.30978		0.945692	0.95278	0.947814	0.974893	0.949123	0.948133	0.958534	0.944643	0.941195	0.950751	0.908392	0.919477	0.941649	0.956608
282	2.04328	1.65797	1.91006	3.16615	1.9849	1.72746	1.89713	2.66766	2.41699	1.51781	2.1896	2.36862	1.74892	1.30941		0.945255	0.952268	0.948747	0.973378	0.949144	0.947754	0.95894	0.951653	0.935666	0.951601	0.908015	0.92051	0.942918	0.947724
283	2.0372	1.65639	1.90654	3.15704	1.98048	1.72539	1.89345	2.65406	2.40541	1.51605	2.17571	2.36379	1.74989	1.29943		0.94545	0.952534	0.948333	0.974695	0.948366	0.947847	0.958322	0.946885	0.93433	0.9529	0.908267	0.924013	0.941763	0.952598
284	2.03207	1.65534	1.90247	3.14992	1.97628	1.71972	1.89127	2.66287	2.3947	1.51028	2.16807	2.35233	1.74209	1.29155		0.946097	0.952343	0.948751	0.974356	0.949925	0.946934	0.957776	0.951643	0.937011	0.951491	0.909277	0.921602	0.942688	0.955457
285	2.0293	1.65543	1.90206	3.14283	1.97492	1.71828	1.89031	2.64811	2.38822	1.51405	2.1667	2.34809	1.7409	1.29099		0.945551	0.951804	0.948111	0.972989	0.948963	0.947503	0.957249	0.950456	0.936884	0.950657	0.90911	0.919119	0.943874	0.955451
286	2.02572	1.65517	1.89863	3.13745	1.9717	1.71584	1.88978	2.65735	2.37729	1.50997	2.1607	2.34273	1.73896	1.27885		0.945725	0.952453	0.947779	0.975168	0.949942	0.94628	0.958246	0.95723	0.935683	0.948356	0.908442	0.922286	0.943264	0.949299
287	2.02375	1.6554	1.89576	3.12976	1.96974	1.71357	1.88702	2.65439	2.37137	1.50916	2.15028	2.34036	1.74024	1.29173		0.945402	0.951369	0.946819	0.974883	0.947925	0.94858	0.957909	0.9511	0.935953	0.95116	0.908249	0.919382	0.942731	0.954171
288	2.01818	1.65419	1.89235	3.11352	1.96655	1.71073	1.88471	2.65074	2.36066	1.50792	2.1433	2.33146	1.73611	1.28413		0.94528	0.951615	0.947643	0.974517	0.948361	0.947124	0.957867	0.954315	0.937024	0.951316	0.905678	0.91932	0.942373	0.951484
289	2.01492	1.65568	1.89305	3.11551	1.9651	1.70954	1.88781	2.63578	2.35295	1.5071	2.13846	2.32749	1.73113	1.2744		0.943995	0.951551	0.946941	0.97357	0.947855	0.946433	0.95743	0.947276	0.933881	0.950837	0.9052	0.919667	0.938856	0.952437
290	2.01192	1.65572	1.8891	3.1114	1.96176	1.70783	1.88327	2.63181	2.34396	1.50593	2.13788	2.32321	1.72564	1.27749		0.944612	0.951391	0.947749	0.973801	0.947586	0.94722	0.956895	0.949116	0.935695	0.948392	0.904646	0.917372	0.941706	0.958389
291	2.00705	1.65481	1.88673	3.09687	1.95836	1.70526	1.8815	2.61833	2.3311	1.50345	2.13476	2.31712	1.72458	1.27878		0.944716	0.950518	0.946622	0.972734	0.948007	0.947029	0.956747	0.954099	0.931875	0.950553	0.902652	0.920469	0.942482	0.957521
292	2.00659	1.65674	1.88463	3.09025	1.95845	1.70486	1.88198	2.63233	2.32956	1.50475	2.12517	2.31788	1.72645	1.27256		0.944257	0.950619	0.9468	0.973244	0.947139	0.946945	0.957123	0.950307	0.935605	0.949591	0.901607	0.920409	0.943624	0.952324
293	1.99978	1.65541	1.88063	3.08286	1.95265	1.70223	1.87917	2.61908	2.31666	1.50162	2.11517	2.30542	1.7251	1.26114		0.944636	0.950927	0.946306	0.97294	0.948897	0.947147	0.957467	0.952578	0.932039	0.949419	0.905063	0.917403	0.942465	0.957623
294	1.99659	1.65433	1.87697	3.07258	1.94646	1.69982	1.8772	2.62838	2.30534	1.49991	2.11115	2.30522	1.71631	1.26206		0.943373	0.950486	0.94632	0.973441	0.946388	0.947261	0.956165	0.948788	0.934987	0.948186	0.904246	0.916973	0.942377	0.948226
295	1.99195	1.65555	1.87642	3.07204	1.94984	1.70005	1.87743	2.6019	2.29811	1.49861	2.10264	2.29936	1.71525	1.2482		0.944163	0.950389	0.94631	0.973324	0.947462	0.946045	0.957355	0.948194	0.934677	0.949873	0.904034	0.921023	0.93984	0.955592
296	1.98719	1.6563	1.87442	3.06189	1.94705	1.69641	1.87403	2.58609	2.288	1.49602	2.09658	2.29088	1.71018	1.2556		0.943317	0.949946	0.944761	0.973939	0.947252	0.945427	0.956928	0.953636	0.933404	0.948132	0.90174	0.918994	0.943561	0.945399
297	1.98468	1.65587	1.87245	3.05586	1.94391	1.69667	1.87264	2.60044	2.27992	1.49653	2.08993	2.28505	1.71065	1.24094		0.942229	0.949651	0.945259	0.972686	0.946148	0.946017	0.955622	0.939273	0.932955	0.947561	0.904197	0.919771	0.94139	0.94845
298	1.98234	1.6564	1.87139	3.0509	1.94041	1.69477	1.87312	2.59128	2.27219	1.49584	2.0896	2.27851	1.70896	1.24707		0.943172	0.950617	0.945213	0.97306	0.945578	0.945537	0.956321	0.954575	0.933623	0.949218	0.901112	0.919556	0.938968	0.947857
299	1.97978	1.65676	1.86819	3.04486	1.93894	1.68992	1.87069	2.59244	2.26613	1.4935	2.08327	2.27907	1.7078	1.24556		0.942671	0.949144	0.944432	0.972494	0.946047	0.945549	0.955593	0.947911	0.934068	0.948516	0.899987	0.917815	0.941227	0.951944
300	1.97373	1.65612	1.86513	3.03174	1.93402	1.69173	1.86882	2.57973	2.25817	1.4923	2.07296	2.26574	1.70241	1.23957		0.942022	0.94919	0.944894	0.970803	0.946378	0.943827	0.955298	0.944971	0.932474	0.949097	0.904845	0.916857	0.941183	0.946463
301	1.97084	1.65611	1.86312	3.02339	1.93357	1.68929	1.87003	2.58767	2.24458	1.49242	2.06678	2.26612	1.69495	1.23284		0.942943	0.949548	0.945507	0.970915	0.946491	0.945052	0.955272	0.959093	0.934809	0.949218	0.902781	0.913349	0.939014	0.947216
302	1.96462	1.65437	1.85903	3.0177	1.9295	1.68592	1.86477	2.56528	2.23829	1.48993	2.05931	2.25643	1.68672	1.23276		0.9425	0.948932	0.944445	0.972066	0.945876	0.94545	0.955949	0.950612	0.930582	0.948914	0.902112	0.915334	0.939503	0.952729
303	1.966	1.65817	1.86262	3.01807	1.92935	1.68857	1.86908	2.56813	2.23462	1.49008	2.05796	2.25766	1.69635	1.22736		0.942584	0.94876	0.944491	0.970885	0.945596	0.944596	0.955013	0.951974	0.932944	0.94731	0.902942	0.916096	0.939143	0.953839
304	1.9614	1.65795	1.8587	3.00473	1.92682	1.68482	1.8663	2.56426	2.22337	1.48856	2.04986	2.25279	1.6943	1.22574		0.941255	0.948947	0.944181	0.970428	0.94583	0.944276	0.954848	0.943268	0.930131	0.948308	0.90173	0.916357	0.938108	0.949907
305	1.9555	1.65587	1.85335	2.99689	1.92249	1.68325	1.86269	2.54988	2.21405	1.48611	2.04317	2.23843	1.69038	1.22487		0.941722	0.948119	0.943	0.974088	0.944925	0.944654	0.956171	0.945693	0.931436	0.948056	0.90336	0.914624	0.938649	0.949608
306	1.95571	1.65691	1.85476	2.99281	1.92172	1.6824	1.86383	2.56548	2.20932	1.4856	2.03897	2.23853	1.68915	1.22472		0.94135	0.948123	0.943512	0.970234	0.944831	0.943736	0.954227	0.948929	0.931936	0.947788	0.898858	0.913232	0.942165	0.949973
307	1.95018	1.6571	1.85068	2.98462	1.918	1.68064	1.86035	2.54652	2.19609	1.48564	2.03031	2.23376	1.68609	1.2226		0.941398	0.948572	0.943843	0.971818	0.944325	0.9436	0.955439	0.947644	0.932041	0.948544	0.899859	0.915529	0.93807	0.948894
308	1.94736	1.65819	1.85039	2.97419	1.91864	1.67955	1.86031	2.53907	2.19509	1.48225	2.02588	2.23225	1.68528	1.21466		0.941632	0.948372	0.943429	0.973559	0.944372	0.943277	0.954775	0.952739	0.932564	0.944452	0.898062	0.914737	0.938991	0.951891
309	1.9437	1.65887	1.84816	2.96756	1.91656	1.67879	1.85911	2.5342	2.19124	1.48318	2.01938	2.22257	1.67722	1.21126		0.941158	0.948742	0.943325	0.971238	0.944805	0.944057	0.953979	0.949432	0.929998	0.94472	0.900143	0.913852	0.938354	0.952406
310	1.93919	1.65749	1.84549	2.96067	1.91221	1.6755	1.85632	2.5267	2.18013	1.48069	2.01143	2.21662	1.6783	1.20787		0.940203	0.947374	0.942919	0.974526	0.944514	0.94382	0.954982	0.936801	0.930753	0.945453	0.89904	0.915064	0.939375	0.948021
311	1.93805	1.6596	1.8449	2.95635	1.90992	1.67672	1.85788	2.53505	2.17452	1.47945	2.00777	2.21085	1.67613	1.20557		0.940615	0.947372	0.942382	0.96996	0.944963	0.943714	0.95381	0.951117	0.929602	0.943961	0.897028	0.914834	0.937749	0.951498
312	1.93391	1.6567	1.84247	2.94621	1.91017	1.67391	1.85542	2.52232	2.16513	1.47815	2.00038	2.20696	1.66991	1.21309		0.939791	0.947385	0.942741	0.97007	0.945193	0.942241	0.954933	0.938237	0.928651	0.9465	0.899313	0.910272	0.938768	0.952977
313	1.92929	1.65777	1.84002	2.9361	1.90563	1.67198	1.85294	2.51263	2.16104	1.47686	1.99597	2.20544	1.66469	1.19968		0.940261	0.946848	0.94191	0.9721	0.943775	0.942875	0.953794	0.947748	0.93001	0.944737	0.897427	0.912485	0.938137	0.951552
314	1.92903	1.65945	1.83999	2.93476	1.90639	1.67426	1.85446	2.52138	2.1507	1.4758	1.99448	2.20093	1.66384	1.20093		0.939677	0.946594	0.941617	0.9701	0.9434	0.941548	0.954121	0.949097	0.931172	0.946382	0.899639	0.91315	0.937066	0.941918
315	1.92324	1.65753	1.83619	2.92304	1.90066	1.66974	1.85184	2.50106	2.14614	1.47385	1.98258	2.19489	1.65947	1.20517		0.939569	0.947476	0.942283	0.970812	0.942897	0.943146	0.953503	0.943138	0.926604	0.944442	0.897968	0.914085	0.936773	0.951265
316	1.91863	1.657	1.8343	2.91614	1.90024	1.66882	1.84976	2.48877	2.13721	1.47381	1.97867	2.18962	1.65555	1.19227		0.939271	0.946422	0.943241	0.970791	0.943502	0.942347	0.953253	0.940362	0.929714	0.945165	0.897029	0.913076	0.939441	0.946182
317	1.91653	1.65954	1.83613	2.91348	1.90015	1.66964	1.85016	2.47252	2.13263	1.47312	1.97304	2.18766	1.65731	1.18946		0.939342	0.946181	0.941868	0.970407	0.943496	0.942413	0.953226	0.943714	0.930543	0.945373	0.896987	0.911067	0.93698	0.949193
318	1.91221	1.65891	1.83372	2.90187	1.89427	1.66752	1.84896	2.47277	2.12434	1.47023	1.96379	2.18303	1.65401	1.18536		0.939696	0.946445	0.941743	0.971054	0.941899	0.94169	0.953323	0.946357	0.930147	0.944884	0.899542	0.911238	0.934741	0.952979
319	1.91068	1.65966	1.83182	2.89736	1.89416	1.66698	1.84847	2.48121	2.11895	1.47008	1.95964	2.17646	1.64924	1.18475		0.938812	0.946237	0.941011	0.970439	0.941554	0.941636	0.952259	0.946396	0.928622	0.94551	0.896016	0.910657	0.937974	0.946241
320	1.90809	1.65868	1.82932	2.88993	1.89265	1.6658	1.84677	2.47979	2.11141	1.46855	1.95167	2.17909	1.64538	1.18608		0.939062	0.945787	0.941564	0.969822	0.943819	0.941249	0.953091	0.947513	0.929492	0.944959	0.896467	0.911721	0.932441	0.949883
321	1.90338	1.65936	1.82854	2.87897	1.89077	1.66498	1.84594	2.4648	2.10628	1.46685	1.94515	2.1725	1.64558	1.17423		0.938086	0.946163	0.940654	0.970515	0.943062	0.940399	0.952717	0.945502	0.928355	0.944639	0.896015	0.90873	0.934605	0.943763
322	1.90058	1.65964	1.82856	2.87586	1.88962	1.66504	1.845	2.46008	2.09913	1.46827	1.93992	2.16388	1.64449	1.16807		0.938499	0.94566	0.941107	0.968963	0.942394	0.940703	0.952554	0.945255	0.926364	0.944722	0.898162	0.909257	0.932608	0.952733
323	1.89757	1.66137	1.8261	2.86848	1.88626	1.66298	1.84429	2.45926	2.08956	1.46418	1.9336	2.16523	1.63719	1.16991		0.93762	0.945734	0.941118	0.96828	0.942256	0.941507	0.952507	0.942167	0.928939	0.944641	0.893119	0.911257	0.934625	0.942916
324	1.89343	1.65983	1.82251	2.85752	1.88428	1.66115	1.84132	2.45537	2.08615	1.46137	1.9245	2.15942	1.63189	1.16931		0.938725	0.945287	0.941381	0.971795	0.941309	0.941362	0.95295	0.949523	0.927471	0.944056	0.892605	0.913152	0.93607	0.94646
325	1.89279	1.66152	1.82431	2.85569	1.88434	1.66198	1.84308	2.44116	2.08178	1.46252	1.92918	2.15858	1.63158	1.17054		0.937822	0.945795	0.939499	0.972138	0.942417	0.941391	0.951976	0.941362	0.928998	0.943346	0.89398	0.908731	0.932677	0.949371
326	1.88967	1.65952	1.82218	2.84636	1.88232	1.66035	1.84089	2.45569	2.07198	1.4614	1.91868	2.15045	1.63202	1.16383		0.937195	0.944453	0.940463	0.968724	0.941361	0.940893	0.951928	0.94095	0.925614	0.943967	0.891297	0.911492	0.935117	0.947279
327	1.88455	1.65979	1.82042	2.83505	1.87894	1.65963	1.83911	2.43431	2.06498	1.45878	1.90911	2.14474	1.62724	1.16711		0.93741	0.945266	0.939202	0.969457	0.941073	0.940738	0.95174	0.944842	0.926851	0.944307	0.895414	0.908648	0.932477	0.946313
328	1.88369	1.66186	1.82063	2.83441	1.87905	1.65672	1.83947	2.44691	2.05594	1.45969	1.90908	2.14074	1.62726	1.15617		0.937098	0.9448	0.940655	0.968065	0.94063	0.939414	0.952163	0.942291	0.926311	0.942613	0.89485	0.909256	0.935509	0.945718
329	1.87906	1.66042	1.81817	2.82622	1.87493	1.65716	1.83614	2.42645	2.05536	1.4565	1.90011	2.14	1.62274	1.15358		0.937697	0.943932	0.939491	0.969409	0.941549	0.940006	0.952657	0.943109	0.926418	0.943241	0.896158	0.911767	0.937702	0.944624
330	1.87581	1.65939	1.81551	2.81371	1.87183	1.65532	1.8367	2.43778	2.04215	1.45634	1.88698	2.13539	1.61814	1.15627		0.937456	0.943555	0.939457	0.970255	0.941881	0.938759	0.951389	0.941318	0.926299	0.943647	0.894809	0.909069	0.934401	0.952083
331	1.87474	1.66194	1.81649	2.81349	1.8719	1.6578	1.83729	2.4224	2.04066	1.45666	1.88411	2.13405	1.62327	1.15161		0.936363	0.94433	0.939303	0.968937	0.941005	0.93822	0.952344	0.936231	0.926469	0.942921	0.890771	0.907841	0.933971	0.950376
332	1.87053	1.65975	1.81415	2.80437	1.86907	1.65406	1.83364	2.42042	2.03189	1.45324	1.88342	2.12974	1.61197	1.15112		0.936435	0.94431	0.938613	0.969112	0.93998	0.938728	0.951486	0.944975	0.927773	0.943642	0.891868	0.907315	0.933567	0.94229
333	1.86842	1.66218	1.81548	2.7991	1.8702	1.65451	1.83474	2.41578	2.02842	1.44949	1.87774	2.12639	1.61017	1.14528		0.93667	0.944045	0.939253	0.969088	0.940341	0.939358	0.951356	0.942006	0.928058	0.943389	0.894179	0.908473	0.933949	0.943219
334	1.86455	1.66061	1.81125	2.79122	1.86608	1.65472	1.83214	2.41467	2.02086	1.4508	1.86785	2.12015	1.60703	1.14174		0.935598	0.944559	0.937632	0.968793	0.940958	0.938821	0.950234	0.93782	0.924261	0.94264	0.889777	0.906932	0.933307	0.94704
335	1.86193	1.66085	1.81186	2.78073	1.8631	1.6513	1.83072	2.41195	2.0147	1.4503	1.86319	2.11772	1.60506	1.14356		0.935741	0.943492	0.937817	0.967566	0.9384	0.938949	0.951347	0.941754	0.922782	0.943496	0.893154	0.905773	0.934873	0.945233
336	1.85688	1.66	1.80938	2.77811	1.86229	1.6516	1.82888	2.38968	2.00501	1.44832	1.85274	2.11268	1.60407	1.13676		0.935336	0.943103	0.938079	0.968261	0.939416	0.93919	0.950209	0.94386	0.92246	0.943217	0.885323	0.905376	0.933273	0.947597
337	1.85654	1.6604	1.80902	2.77082	1.86116	1.65255	1.8286	2.40233	2.00427	1.44511	1.85028	2.11093	1.60336	1.13622		0.935621	0.943203	0.938774	0.969848	0.940925	0.937915	0.951167	0.93928	0.925412	0.942673	0.889312	0.907296	0.931831	0.945443
338	1.85269	1.66026	1.8083	2.76595	1.85885	1.65028	1.82892	2.39489	1.99574	1.44471	1.84251	2.10592	1.59835	1.13035		0.934728	0.943688	0.938416	0.970845	0.939252	0.937397	0.950498	0.937718	0.92526	0.941221	0.890697	0.905392	0.93085	0.940232
339	1.84997	1.66171	1.80658	2.75601	1.85808	1.65039	1.82726	2.38606	1.98578	1.44321	1.83702	2.10456	1.59996	1.13297		0.934292	0.942423	0.937795	0.967629	0.939659	0.93734	0.950382	0.934799	0.923276	0.941778	0.888211	0.906509	0.9315	0.944493
340	1.84742	1.66033	1.80667	2.74926	1.85514	1.64902	1.8276	2.3811	1.98243	1.43974	1.83362	2.10038	1.59684	1.13433		0.934735	0.942528	0.938401	0.96869	0.938758	0.938005	0.949547	0.943068	0.923648	0.9411	0.889131	0.906464	0.932087	0.94013
341	1.84326	1.65984	1.80476	2.74054	1.8526	1.64692	1.82315	2.38234	1.9721	1.43917	1.82434	2.09784	1.59165	1.12718		0.935004	0.94248	0.937683	0.969226	0.940127	0.937715	0.949414	0.94467	0.925085	0.941012	0.888449	0.903716	0.932554	0.942923
342	1.8411	1.66007	1.80366	2.73497	1.85107	1.64793	1.82383	2.38187	1.96959	1.43699	1.81921	2.0914	1.58795	1.12572		0.933921	0.942179	0.936955	0.968722	0.938786	0.937301	0.950262	0.941805	0.921942	0.941526	0.886709	0.903583	0.930322	0.940875
343	1.83934	1.66099	1.80333	2.73301	1.8519	1.64791	1.82455	2.37664	1.96579	1.43806	1.8177	2.08707	1.58794	1.11654		0.935132	0.941746	0.937585	0.968032	0.93768	0.936948	0.949491	0.950448	0.923165	0.941347	0.889066	0.905804	0.93076	0.94465
344	1.83661	1.66013	1.80089	2.72151	1.848	1.6458	1.82241	2.37961	1.96061	1.43516	1.8096	2.08524	1.58496	1.12197		0.934414	0.94263	0.936689	0.970014	0.937931	0.937111	0.950245	0.947363	0.920816	0.942211	0.885921	0.900707	0.931711	0.944027
345	1.83257	1.65861	1.79947	2.71806	1.84717	1.64498	1.82059	2.37503	1.95223	1.43327	1.80128	2.08115	1.58022	1.11134		0.933869	0.941856	0.936682	0.969564	0.937797	0.937195	0.948795	0.94388	0.920367	0.942792	0.888111	0.904306	0.932087	0.936864
346	1.82985	1.6592	1.79998	2.70916	1.84596	1.64477	1.8198	2.35985	1.94338	1.43084	1.79585	2.07983	1.58131	1.11812		0.933854	0.941332	0.936626	0.967111	0.937996	0.935486	0.949077	0.941319	0.923929	0.940456	0.887481	0.903616	0.931122	0.94455
347	1.82906	1.66008	1.79792	2.70708	1.84229	1.64411	1.81882	2.3779	1.93532	1.43268	1.793	2.07732	1.57739	1.11385		0.934004	0.941739	0.93599	0.968048	0.93765	0.936404	0.949063	0.950325	0.922079	0.941061	0.888093	0.904114	0.929046	0.93844
348	1.82425	1.65863	1.79579	2.69697	1.84089	1.64378	1.81685	2.35105	1.93356	1.4297	1.78506	2.06899	1.57739	1.11653		0.93351	0.941581	0.935825	0.96797	0.937491	0.93644	0.948411	0.940136	0.924609	0.93928	0.886232	0.905214	0.932002	0.940433
349	1.82242	1.65742	1.79626	2.69266	1.83949	1.64489	1.81579	2.35483	1.92452	1.42561	1.77955	2.07016	1.57401	1.11622		0.932421	0.941552	0.936451	0.96716	0.937048	0.935336	0.949085	0.92699	0.920847	0.940858	0.888396	0.902461	0.931553	0.94373
350	1.81921	1.6585	1.79496	2.68788	1.83717	1.64243	1.81518	2.34507	1.91972	1.42567	1.77485	2.06218	1.56965	1.1165		0.934046	0.940621	0.936039	0.966269	0.936124	0.935602	0.948958	0.946234	0.922408	0.941128	0.886936	0.903873	0.929246	0.949158
351	1.81683	1.65829	1.79246	2.67865	1.83537	1.64222	1.81337	2.34756	1.91167	1.42559	1.77216	2.06222	1.57045	1.10882		0.931833	0.941421	0.936106	0.966703	0.93619	0.934942	0.948032	0.932881	0.922055	0.940114	0.886142	0.904295	0.930118	0.934834
352	1.81443	1.6563	1.79205	2.6709	1.83429	1.64045	1.81253	2.34982	1.90615	1.4223	1.76428	2.06159	1.56362	1.11329		0.932256	0.940747	0.934634	0.968387	0.936308	0.935608	0.948237	0.941687	0.92225	0.937915	0.885561	0.901167	0.92754	0.939281
353	1.81281	1.65933	1.79279	2.66728	1.83294	1.64185	1.8127	2.34526	1.90086	1.42291	1.76255	2.05817	1.56432	1.10551		0.9333	0.939761	0.935671	0.96868	0.936468	0.93521	0.949023	0.942976	0.92048	0.939988	0.887007	0.903076	0.929594	0.944969
354	1.80733	1.6565	1.78955	2.65953	1.82909	1.63975	1.81013	2.32549	1.89282	1.41828	1.75173	2.05347	1.56244	1.10648		0.931873	0.940986	0.934093	0.966028	0.936235	0.935455	0.948254	0.935408	0.922153	0.938199	0.886342	0.90396	0.927726	0.939504
355	1.80689	1.65685	1.78957	2.65389	1.82862	1.63986	1.80933	2.3412	1.8911	1.41843	1.74832	2.05628	1.55757	1.09861		0.932123	0.940448	0.934431	0.9672	0.93615	0.934014	0.946962	0.938296	0.919861	0.939355	0.884094	0.903941	0.927472	0.94538
356	1.80396	1.65608	1.7888	2.64703	1.82832	1.64027	1.80896	2.33196	1.87835	1.41818	1.7431	2.04845	1.55683	1.10521		0.932065	0.940439	0.935418	0.966895	0.936063	0.935761	0.947264	0.940601	0.920524	0.938334	0.884325	0.901437	0.928472	0.941315
357	1.80015	1.65581	1.78584	2.64136	1.82416	1.63815	1.8077	2.33084	1.87596	1.41472	1.7375	2.04318	1.55335	1.09341		0.930924	0.939373	0.935222	0.966773	0.936965	0.935405	0.946547	0.936571	0.920429	0.938037	0.884776	0.898145	0.927671	0.936092
358	1.79626	1.65407	1.78506	2.63185	1.82183	1.63645	1.8052	2.31728	1.86765	1.41086	1.73236	2.04331	1.55121	1.09421		0.931337	0.939664	0.934559	0.966073	0.935717	0.93399	0.946459	0.935527	0.918295	0.938203	0.886793	0.901173	0.929665	0.941269
359	1.79575	1.65456	1.78528	2.62981	1.8237	1.63812	1.8057	2.31925	1.86352	1.40901	1.72739	2.04256	1.5523	1.09357		0.930889	0.93909	0.93359	0.965657	0.936113	0.934665	0.946963	0.942629	0.918605	0.936648	0.880935	0.898663	0.927501	0.940498
360	1.79304	1.65346	1.78372	2.62461	1.8207	1.63667	1.80481	2.31816	1.8568	1.40923	1.72156	2.03789	1.54569	1.09621		0.931334	0.939331	0.933752	0.965983	0.935248	0.933959	0.94689	0.932849	0.919001	0.93716	0.884833	0.900793	0.928175	0.949368
361	1.79021	1.65567	1.78396	2.61853	1.82038	1.63746	1.80375	2.31018	1.85237	1.40824	1.71269	2.03745	1.54494	1.08715		0.930068	0.938911	0.933659	0.966972	0.935118	0.934201	0.947745	0.930284	0.921283	0.937809	0.881258	0.897932	0.928237	0.937479
362	1.78677	1.65444	1.78232	2.61106	1.81948	1.63566	1.80147	2.2868	1.84916	1.40691	1.71756	2.03499	1.53966	1.08855		0.931284	0.938491	0.933662	0.96508	0.934757	0.93371	0.946969	0.940877	0.91953	0.936738	0.883131	0.8995	0.928543	0.945703
363	1.78112	1.65163	1.77933	2.60021	1.81516	1.6341	1.80023	2.28047	1.83728	1.40252	1.70671	2.02743	1.53907	1.08038		0.930844	0.938438	0.933065	0.966784	0.93462	0.932586	0.946332	0.941367	0.919984	0.937826	0.884588	0.898957	0.928816	0.937604
364	1.7811	1.65293	1.78044	2.59673	1.81446	1.63434	1.80132	2.28377	1.83533	1.40415	1.7029	2.03178	1.53767	1.07851		0.930256	0.938273	0.933143	0.96503	0.934336	0.932881	0.946469	0.936348	0.920288	0.935775	0.883207	0.899975	0.927868	0.939727
365	1.77866	1.65155	1.77677	2.59142	1.8124	1.63299	1.79787	2.29554	1.82973	1.39951	1.69792	2.025	1.53397	1.07792		0.93058	0.938046	0.933865	0.966768	0.935295	0.932525	0.946548	0.933041	0.918114	0.937434	0.881222	0.902032	0.92718	0.945475
366	1.77556	1.65144	1.77654	2.58891	1.81153	1.6321	1.79721	2.28276	1.82109	1.39668	1.68899	2.02267	1.53368	1.07863		0.929521	0.938457	0.932473	0.965727	0.934712	0.932342	0.946232	0.93341	0.919081	0.936752	0.882311	0.899418	0.925656	0.937206
367	1.77503	1.65296	1.77704	2.58288	1.81163	1.6336	1.79757	2.2908	1.81786	1.39669	1.68504	2.02416	1.53044	1.07478		0.930194	0.938499	0.932743	0.966299	0.934577	0.93311	0.945507	0.942405	0.918455	0.937822	0.881166	0.898963	0.925362	0.937612
368	1.76972	1.65053	1.77442	2.57171	1.80854	1.63119	1.79545	2.273	1.80865	1.39525	1.67857	2.01883	1.53087	1.06932		0.929807	0.93712	0.932659	0.966072	0.934331	0.932568	0.945671	0.941099	0.917431	0.936524	0.881645	0.897283	0.925642	0.939442
369	1.76874	1.64995	1.77492	2.56989	1.80827	1.63241	1.795	2.27229	1.80752	1.39361	1.6772	2.0181	1.52509	1.06938		0.929502	0.937351	0.932565	0.966223	0.933339	0.932213	0.946211	0.9385	0.917837	0.936725	0.880423	0.899789	0.925208	0.937139
370	1.76553	1.6489	1.77351	2.56437	1.80469	1.62961	1.79273	2.27501	1.79872	1.39106	1.66712	2.01634	1.52582	1.06401		0.929273	0.93783	0.932307	0.965197	0.933418	0.933244	0.945403	0.933934	0.917003	0.936691	0.880568	0.896847	0.925652	0.942448
371	1.76238	1.64873	1.76965	2.55969	1.804	1.63018	1.79111	2.25405	1.79536	1.38976	1.66632	2.01132	1.52159	1.06914		0.930262	0.938228	0.932734	0.966554	0.933563	0.931951	0.945727	0.941105	0.917741	0.936375	0.881101	0.898426	0.928593	0.941308
372	1.75927	1.6476	1.77066	2.55203	1.80303	1.62981	1.79011	2.24903	1.78812	1.39003	1.65644	2.00943	1.5239	1.06028		0.92945	0.937315	0.931853	0.965147	0.933341	0.932589	0.945025	0.935539	0.918334	0.935035	0.881609	0.896345	0.927359	0.943354
373	1.7576	1.6476	1.77007	2.5459	1.80329	1.63034	1.79128	2.24968	1.7826	1.38849	1.65377	2.00743	1.51886	1.05956		0.928328	0.937215	0.932291	0.965508	0.932403	0.931046	0.945034	0.936459	0.914999	0.935922	0.879423	0.896087	0.92304	0.938837
374	1.75341	1.646	1.76769	2.53966	1.80052	1.62672	1.78686	2.24827	1.77687	1.38426	1.64719	2.00337	1.51633	1.05056		0.928628	0.936707	0.931488	0.963201	0.933023	0.932266	0.945597	0.935303	0.918247	0.935233	0.880287	0.896787	0.924394	0.939629
375	1.75383	1.64748	1.76903	2.53946	1.80007	1.62854	1.78849	2.25021	1.77392	1.38735	1.64587	2.00229	1.51708	1.05001		0.927868	0.937168	0.931301	0.965604	0.933492	0.930793	0.944203	0.933591	0.914935	0.935744	0.878416	0.89715	0.924313	0.935576
376	1.75141	1.64427	1.76638	2.53083	1.79826	1.62657	1.78518	2.25591	1.77039	1.38278	1.64152	2.00243	1.51337	1.05048		0.928265	0.936881	0.930853	0.963317	0.932367	0.931394	0.944703	0.936659	0.916228	0.936027	0.879812	0.894423	0.925923	0.938858
377	1.74651	1.64254	1.7636	2.52215	1.79425	1.62577	1.78157	2.25412	1.76213	1.38021	1.63187	1.99753	1.50757	1.04128		0.92858	0.936469	0.930757	0.964652	0.932454	0.931351	0.944387	0.937655	0.914208	0.936369	0.87792	0.898703	0.923734	0.942879
378	1.74787	1.64503	1.76593	2.52091	1.79632	1.62441	1.78435	2.2615	1.75753	1.38109	1.62897	1.99706	1.51165	1.04759		0.927562	0.936642	0.930184	0.966151	0.933753	0.93043	0.945356	0.935595	0.915628	0.93464	0.879317	0.89461	0.924598	0.931401
379	1.74373	1.64373	1.76314	2.5156	1.79435	1.62533	1.78125	2.24852	1.75502	1.37861	1.62113	1.99488	1.50608	1.04086		0.9277	0.936396	0.930285	0.964055	0.932185	0.930769	0.943867	0.929968	0.917469	0.934746	0.876949	0.894159	0.927467	0.941791
380	1.74045	1.64256	1.76091	2.50808	1.7925	1.62446	1.78051	2.24553	1.74538	1.37488	1.61732	1.99167	1.50515	1.03685		0.927108	0.93583	0.930924	0.966172	0.931843	0.929726	0.943869	0.934719	0.913796	0.934203	0.877482	0.894824	0.925837	0.933184
381	1.73956	1.64303	1.76283	2.5064	1.79209	1.62294	1.78051	2.24247	1.74346	1.37535	1.61847	1.98649	1.50128	1.039		0.926738	0.935856	0.930221	0.96359	0.931587	0.930352	0.944097	0.931312	0.917626	0.934295	0.876808	0.89426	0.923715	0.933878
382	1.73472	1.64004	1.75991	2.49916	1.78816	1.62247	1.77773	2.23336	1.7385	1.37251	1.60886	1.98108	1.50156	1.02805		0.927206	0.935143	0.929841	0.964741	0.931879	0.929575	0.94488	0.934272	0.913756	0.933488	0.876799	0.894698	0.922467	0.942134
383	1.73378	1.64006	1.75864	2.49243	1.78948	1.62237	1.77721	2.23461	1.73161	1.37332	1.60484	1.98629	1.49862	1.02969		0.927445	0.935836	0.930223	0.964365	0.931675	0.929806	0.944034	0.935786	0.915047	0.93308	0.876608	0.891944	0.923353	0.945026
384	1.73027	1.63864	1.75823	2.48741	1.78688	1.61953	1.77381	2.23145	1.72536	1.37	1.59698	1.97993	1.49728	1.02801		0.92718	0.934509	0.930675	0.965411	0.930192	0.929495	0.942912	0.936789	0.911828	0.934079	0.876983	0.894427	0.92401	0.942023
385	1.72732	1.63767	1.75624	2.48256	1.7843	1.61829	1.77265	2.2166	1.72241	1.37073	1.59543	1.97709	1.49579	1.02543		0.926712	0.934708	0.929554	0.962945	0.931646	0.929622	0.943956	0.930525	0.916401	0.935079	0.880468	0.892641	0.922422	0.937286
386	1.72668	1.63886	1.75622	2.48119	1.78502	1.61917	1.7737	2.22196	1.7169	1.36874	1.58791	1.97501	1.49681	1.02535		0.925761	0.935512	0.928403	0.962867	0.930818	0.929794	0.942888	0.930315	0.913327	0.932583	0.875587	0.895366	0.923903	0.933526
387	1.72187	1.63561	1.75444	2.47063	1.78188	1.61815	1.76963	2.21053	1.71161	1.36713	1.5804	1.97016	1.49497	1.01921		0.926606	0.934704	0.929229	0.965687	0.930445	0.930014	0.943028	0.943465	0.911631	0.932887	0.874943	0.890491	0.923438	0.935918
388	1.72148	1.63682	1.75307	2.468	1.78214	1.61738	1.76942	2.2152	1.71075	1.36576	1.58133	1.96832	1.49302	1.01806		0.92556	0.934486	0.928836	0.964834	0.93069	0.929083	0.941643	0.931459	0.912282	0.932648	0.873581	0.8938	0.921586	0.93735
389	1.71895	1.63529	1.75398	2.46676	1.78288	1.61776	1.76926	2.20234	1.7046	1.36452	1.57738	1.96749	1.48979	1.0143		0.925185	0.934359	0.928448	0.963859	0.931912	0.928469	0.94245	0.926616	0.912421	0.932398	0.873923	0.891057	0.924637	0.93685
390	1.71511	1.6332	1.74961	2.45696	1.77761	1.61415	1.76731	2.20122	1.69788	1.36172	1.57009	1.96562	1.48584	1.01524		0.924597	0.933969	0.929565	0.963625	0.930455	0.9283	0.942783	0.921754	0.912683	0.933441	0.873358	0.890071	0.922604	0.937159
391	1.71398	1.63319	1.74861	2.45681	1.77807	1.61534	1.76619	2.20558	1.69342	1.36164	1.567	1.96555	1.48929	1.0011		0.92527	0.933669	0.928878	0.963679	0.930065	0.928343	0.94276	0.932034	0.91169	0.933844	0.875304	0.893087	0.920994	0.934167
392	1.71206	1.63211	1.7486	2.44627	1.77633	1.61497	1.76405	2.20165	1.69498	1.36196	1.56183	1.9649	1.48554	1.00357		0.92472	0.933654	0.927994	0.964413	0.930285	0.92781	0.941702	0.931845	0.914613	0.932435	0.871735	0.89139	0.923481	0.930009
393	1.70898	1.62972	1.74643	2.44093	1.77413	1.61175	1.76127	2.21112	1.68475	1.35884	1.55173	1.95938	1.48293	1.00371		0.924286	0.933664	0.928844	0.963393	0.929792	0.928033	0.942275	0.922272	0.912717	0.932073	0.872694	0.891163	0.922618	0.936182
394	1.70751	1.62967	1.74621	2.43975	1.77444	1.61163	1.7613	2.19417	1.68503	1.35884	1.55629	1.95751	1.48665	0.996156		0.925235	0.932854	0.928312	0.962916	0.92995	0.927646	0.942019	0.939098	0.912038	0.931854	0.874418	0.890247	0.920689	0.936016
395	1.70649	1.62925	1.74589	2.43627	1.77431	1.61112	1.76181	2.20128	1.6797	1.35718	1.5494	1.95389	1.48555	0.998683		0.924844	0.933235	0.927726	0.964457	0.92868	0.926982	0.941592	0.93499	0.910405	0.931541	0.873318	0.888585	0.92217	0.939296
396	1.70365	1.62823	1.74364	2.42823	1.77306	1.60943	1.75997	2.19089	1.677	1.35636	1.54494	1.95399	1.48182	0.999841		0.923885	0.933994	0.927905	0.963552	0.928784	0.927536	0.941736	0.924972	0.910523	0.931712	0.87199	0.888664	0.921008	0.938132
397	1.70043	1.62814	1.74244	2.42364	1.77025	1.61034	1.75849	2.18198	1.6694	1.3539	1.53991	1.95255	1.4781	0.996393		0.923657	0.932782	0.928073	0.963456	0.929246	0.926665	0.94159	0.927284	0.908173	0.931809	0.87148	0.890742	0.920743	0.935506
398	1.69853	1.62504	1.74019	2.41931	1.76953	1.60784	1.75567	2.18828	1.66834	1.35259	1.53693	1.94902	1.47878	0.98935		0.923569	0.932263	0.928269	0.964266	0.928497	0.926372	0.941263	0.922222	0.911866	0.930737	0.872709	0.88816	0.920888	0.938886
399	1.69675	1.62543	1.73979	2.41576	1.76807	1.60795	1.75493	2.1858	1.66825	1.35269	1.53138	1.9445	1.47953	0.983626		0.923976	0.933425	0.927278	0.963859	0.927726	0.926736	0.941432	0.930944	0.912315	0.931638	0.871768	0.889208	0.920594	0.934768
400	1.69447	1.62395	1.74051	2.40902	1.76747	1.60711	1.75496	2.17627	1.66142	1.3511	1.52705	1.94245	1.47757	0.989231		0.922811	0.932052	0.926067	0.96334	0.927916	0.926777	0.941366	0.922615	0.91097	0.930814	0.873246	0.888732	0.918725	0.933917
401	1.69145	1.62154	1.73546	2.40468	1.7654	1.60397	1.75276	2.17284	1.65442	1.35141	1.52227	1.94354	1.47545	0.985133		0.923114	0.932529	0.926228	0.961318	0.92848	0.926858	0.941231	0.932175	0.911427	0.929876	0.869236	0.890152	0.920804	0.930173
402	1.68987	1.62269	1.73586	2.3996	1.76561	1.6055	1.75255	2.16587	1.65353	1.3501	1.51929	1.93879	1.47378	0.985188		0.923626	0.932086	0.925359	0.961867	0.927633	0.926328	0.941237	0.937833	0.91181	0.931093	0.870712	0.888545	0.918717	0.933924
403	1.6877	1.62093	1.73512	2.39882	1.7636	1.6043	1.75043	2.15986	1.65046	1.34901	1.51598	1.93842	1.47493	0.978219		0.923067	0.931863	0.927427	0.96265	0.929159	0.926407	0.940597	0.930886	0.909877	0.931047	0.869778	0.889328	0.919408	0.931439
404	1.68542	1.6202	1.73357	2.3921	1.7639	1.60284	1.74955	2.1587	1.64874	1.347	1.50849	1.93573	1.47235	0.977359		0.923109	0.931581	0.926254	0.96198	0.927304	0.92491	0.940724	0.933997	0.909492	0.931441	0.871292	0.886731	0.919609	0.935107
405	1.68307	1.61813	1.73205	2.38704	1.76447	1.60269	1.74862	2.15231	1.64475	1.34602	1.50681	1.93336	1.4704	0.973209		0.92275	0.93222	0.925799	0.964211	0.926678	0.925828	0.941031	0.930108	0.907757	0.930783	0.86878	0.88727	0.919292	0.93599
406	1.6822	1.61692	1.73006	2.37963	1.76104	1.60107	1.7464	2.16234	1.64179	1.34582	1.50671	1.93265	1.46992	0.974289		0.92269	0.931103	0.926391	0.961946	0.927655	0.925981	0.940117	0.928934	0.907096	0.930045	0.869224	0.887728	0.919442	0.939313
407	1.67922	1.61584	1.72892	2.37482	1.75899	1.5999	1.74562	2.15401	1.63852	1.34356	1.4998	1.93024	1.469	0.970694		0.92294	0.931184	0.925328	0.962887	0.927137	0.925151	0.940499	0.933993	0.907817	0.928939	0.870328	0.888536	0.920088	0.936332
408	1.67717	1.61505	1.72853	2.3723	1.75764	1.60052	1.74374	2.14536	1.63906	1.3424	1.49617	1.92849	1.46616	0.967745		0.921998	0.931075	0.925512	0.962385	0.927149	0.925165	0.939085	0.934446	0.90907	0.929223	0.86913	0.884946	0.917436	0.931349
409	1.67563	1.61331	1.72786	2.3685	1.75943	1.59821	1.74287	2.14542	1.63277	1.34218	1.49336	1.92551	1.46764	0.966103		0.922509	0.931617	0.925091	0.960712	0.9277	0.924083	0.940359	0.930347	0.90872	0.930395	0.87173	0.885975	0.919675	0.936215
410	1.67239	1.61298	1.72707	2.36495	1.7582	1.59693	1.74157	2.12962	1.62934	1.341	1.49024	1.92067	1.46531	0.963139		0.921057	0.930605	0.924826	0.962132	0.926289	0.92485	0.939361	0.92368	0.910034	0.929639	0.866794	0.88554	0.919686	0.930299
411	1.66994	1.60986	1.72416	2.35769	1.75603	1.59706	1.73875	2.12499	1.62644	1.33842	1.48811	1.9202	1.4649	0.962623		0.921291	0.929898	0.924549	0.962025	0.925877	0.924711	0.939791	0.928723	0.906594	0.928664	0.868061	0.886461	0.916955	0.93448
412	1.66879	1.61065	1.72505	2.35648	1.75569	1.59721	1.73925	2.13101	1.62209	1.33826	1.48	1.92058	1.4614	0.956643		0.920768	0.930126	0.924864	0.962056	0.926258	0.923991	0.938748	0.929368	0.906353	0.928832	0.865645	0.885514	0.916903	0.931327
413	1.66593	1.60769	1.72225	2.35222	1.75353	1.59483	1.73757	2.12335	1.6208	1.33619	1.47852	1.92106	1.4601	0.949042		0.92238	0.930382	0.92468	0.962155	0.926965	0.923602	0.939423	0.93531	0.908365	0.928933	0.867927	0.888677	0.918931	0.935585
414	1.66467	1.60733	1.72149	2.34577	1.75372	1.59416	1.7366	2.12167	1.61831	1.33655	1.47648	1.9192	1.46074	0.948703		0.921187	0.930487	0.92412	0.962754	0.926744	0.924637	0.93958	0.935347	0.906145	0.928569	0.865858	0.884732	0.918047	0.92841
415	1.66328	1.60563	1.72069	2.34231	1.75206	1.59495	1.73581	2.1288	1.61758	1.33594	1.47422	1.91554	1.45794	0.941227		0.921305	0.929263	0.92427	0.961753	0.925692	0.92488	0.938481	0.931751	0.906811	0.929804	0.866658	0.885378	0.9182	0.93403
416	1.66119	1.60453	1.7193	2.33845	1.75189	1.59481	1.73423	2.11709	1.61576	1.33532	1.46728	1.90869	1.45991	0.948218		0.920909	0.930564	0.923918	0.962796	0.925577	0.925292	0.93911	0.926675	0.908959	0.92867	0.866438	0.882038	0.91677	0.935011
417	1.6582	1.60435	1.71856	2.33851	1.75174	1.59117	1.73362	2.10211	1.60875	1.33522	1.46636	1.90928	1.4575	0.939413		0.919839	0.929507	0.924091	0.958973	0.92526	0.923911	0.938257	0.922875	0.907217	0.927471	0.865405	0.882673	0.917601	0.93466
418	1.65517	1.60091	1.71676	2.32896	1.74917	1.59153	1.73049	2.09541	1.6063	1.33317	1.46183	1.90559	1.45453	0.942609		0.9202	0.929093	0.923969	0.959893	0.925049	0.923074	0.939151	0.925378	0.906939	0.926739	0.865169	0.883986	0.919498	0.934666
419	1.65466	1.60015	1.71545	2.32824	1.74901	1.58965	1.72915	2.09876	1.60257	1.33265	1.46108	1.90512	1.45741	0.941382		0.919995	0.929182	0.92357	0.961044	0.925639	0.92407	0.938619	0.927909	0.906317	0.928534	0.86298	0.88346	0.916557	0.932048
420	1.65308	1.60004	1.71497	2.32537	1.7493	1.59039	1.73015	2.09233	1.60272	1.3318	1.45744	1.90549	1.45505	0.934927		0.919768	0.929171	0.923951	0.960576	0.924542	0.923419	0.937511	0.92279	0.906036	0.929615	0.865108	0.883599	0.917291	0.93338
421	1.65074	1.59839	1.71227	2.32037	1.74733	1.5876	1.72824	2.09888	1.59645	1.32887	1.45074	1.90153	1.4532	0.935736		0.919726	0.928683	0.922825	0.961367	0.925411	0.922363	0.937721	0.929355	0.905562	0.9278	0.863463	0.884066	0.915152	0.932672
422	1.64833	1.59627	1.71121	2.31766	1.74685	1.58917	1.72652	2.08106	1.59302	1.32672	1.44878	1.90334	1.45107	0.936669		0.919649	0.929144	0.922769	0.962315	0.924369	0.922643	0.93811	0.926672	0.906337	0.929089	0.863755	0.882426	0.916256	0.931547
423	1.64871	1.59552	1.71108	2.31468	1.74678	1.58881	1.72683	2.08959	1.59259	1.32786	1.44953	1.89969	1.45292	0.937411		0.919615	0.928606	0.922165	0.960569	0.923991	0.922957	0.938297	0.930688	0.907238	0.926094	0.864194	0.88465	0.914872	0.930681
424	1.64293	1.59386	1.70812	2.30811	1.74281	1.58536	1.72377	2.06315	1.58806	1.32601	1.44223	1.89576	1.4504	0.930375		0.918537	0.927728	0.922287	0.960805	0.923069	0.92246	0.937534	0.92444	0.905163	0.928583	0.862659	0.881224	0.914958	0.930072
425	1.64386	1.59337	1.70824	2.30613	1.74382	1.58761	1.72427	2.07729	1.58699	1.32751	1.43973	1.89882	1.45184	0.924499		0.918999	0.928512	0.922324	0.960604	0.92361	0.922443	0.937966	0.929671	0.906321	0.926706	0.865044	0.881534	0.914671	0.92758
426	1.64167	1.59179	1.70753	2.30079	1.74227	1.5843	1.72332	2.07474	1.58392	1.32724	1.44096	1.8932	1.44974	0.922006		0.918117	0.928061	0.922047	0.959838	0.924544	0.92112	0.937526	0.921063	0.90407	0.925492	0.864312	0.881473	0.915976	0.93
427	1.63802	1.59036	1.70644	2.29622	1.74182	1.58313	1.7204	2.0525	1.58074	1.32463	1.43712	1.89314	1.44386	0.923908		0.918641	0.928207	0.922185	0.961421	0.92333	0.921492	0.937629	0.931858	0.901607	0.925929	0.862111	0.881642	0.914677	0.930249
428	1.63698	1.58857	1.70631	2.2944	1.74181	1.58333	1.72049	2.05132	1.57888	1.32398	1.43383	1.88917	1.44643	0.922258		0.917718	0.927548	0.921515	0.960828	0.923171	0.921012	0.937855	0.927298	0.903231	0.924651	0.863278	0.880487	0.914966	0.92449
429	1.6347	1.58714	1.70254	2.29051	1.73999	1.58134	1.71833	2.05497	1.57494	1.32176	1.42931	1.88859	1.44685	0.914809		0.919207	0.928369	0.922218	0.960664	0.924503	0.922612	0.936907	0.927665	0.904974	0.92585	0.861738	0.88258	0.914581	0.937027
430	1.6355	1.58781	1.70546	2.29145	1.73958	1.58179	1.71919	2.05132	1.57834	1.32372	1.43176	1.88849	1.44408	0.918492		0.918347	0.927278	0.921838	0.960626	0.921849	0.922217	0.936606	0.929911	0.904704	0.92624	0.861179	0.881289	0.914461	0.930308
431	1.63222	1.5847	1.70124	2.28488	1.73968	1.58082	1.71634	2.04966	1.56927	1.32143	1.42631	1.88257	1.44432	0.917652		0.918002	0.927124	0.921428	0.961181	0.922835	0.921979	0.93664	0.923434	0.904227	0.925963	0.864458	0.879794	0.915489	0.92948
432	1.62939	1.58168	1.69952	2.27958	1.73611	1.57998	1.71359	2.04614	1.56749	1.31898	1.42351	1.87999	1.43923	0.916214		0.917756	0.926596	0.920565	0.960882	0.923266	0.921371	0.936495	0.925562	0.906288	0.925424	0.859832	0.882431	0.913016	0.929096
433	1.62745	1.58282	1.6995	2.279	1.73752	1.58128	1.71495	2.02459	1.56655	1.31989	1.42138	1.88113	1.43997	0.908276		0.917847	0.926726	0.921378	0.958481	0.922889	0.920908	0.936954	0.932755	0.903735	0.925476	0.861325	0.878011	0.915637	0.927731
434	1.62664	1.5819	1.69945	2.27597	1.7364	1.57794	1.71362	2.03171	1.56371	1.3183	1.42124	1.87996	1.4401	0.906038		0.917082	0.926823	0.92031	0.95894	0.922979	0.920754	0.936053	0.923833	0.90297	0.924263	0.860469	0.877597	0.912442	0.93463
435	1.62309	1.57788	1.69538	2.27014	1.73219	1.5766	1.70956	2.03096	1.5564	1.31544	1.41712	1.87502	1.4371	0.906336		0.915825	0.927284	0.919832	0.95787	0.921735	0.919634	0.93615	0.919733	0.90233	0.924614	0.860468	0.877377	0.913001	0.925694
436	1.62338	1.57888	1.69794	2.27127	1.73537	1.57681	1.71133	2.02632	1.55909	1.31559	1.41501	1.87372	1.43697	0.905582		0.916308	0.92697	0.920032	0.960521	0.92247	0.920072	0.935488	0.913508	0.903962	0.9243	0.862367	0.878855	0.913969	0.929494
437	1.622	1.57589	1.69537	2.26653	1.73481	1.57693	1.70871	2.02307	1.55321	1.31655	1.41252	1.87687	1.4368	0.908773		0.917209	0.925806	0.920743	0.959265	0.92114	0.920031	0.935648	0.924631	0.903584	0.925815	0.8608	0.880182	0.914643	0.931432
438	1.61804	1.5745	1.69366	2.26278	1.73203	1.57388	1.70827	2.00808	1.54792	1.31477	1.41039	1.87046	1.43422	0.903592		0.916523	0.926513	0.920268	0.959757	0.920521	0.920805	0.935336	0.923286	0.903789	0.924538	0.858558	0.878737	0.912579	0.930115
439	1.61901	1.57508	1.69422	2.26324	1.73358	1.57506	1.70764	2.01519	1.54878	1.31496	1.40794	1.8719	1.43441	0.905108		0.915687	0.926378	0.920354	0.959636	0.921821	0.920144	0.935829	0.91817	0.902551	0.924844	0.856747	0.876498	0.912576	0.928389
440	1.61386	1.5717	1.69011	2.25731	1.7309	1.57247	1.70408	1.99212	1.54289	1.31344	1.40867	1.86526	1.43172	0.899546		0.915511	0.925355	0.919993	0.958715	0.921377	0.91944	0.935469	0.922491	0.90082	0.924451	0.857883	0.877821	0.911285	0.92654
441	1.61395	1.5708	1.69123	2.2552	1.73135	1.57176	1.7056	2.00508	1.53856	1.31306	1.40603	1.86078	1.43071	0.901242		0.916148	0.926031	0.919262	0.95923	0.921253	0.918444	0.935204	0.924826	0.900072	0.924127	0.859558	0.877985	0.914469	0.92947
442	1.61225	1.5695	1.69017	2.25278	1.7307	1.57189	1.70233	1.99855	1.54097	1.31271	1.40152	1.86451	1.43026	0.893331		0.91524	0.925392	0.919154	0.958728	0.920645	0.91818	0.935161	0.919626	0.900855	0.924924	0.859327	0.878437	0.911928	0.925766
443	1.60885	1.56709	1.68771	2.2454	1.7285	1.56979	1.70054	1.98432	1.53516	1.31088	1.39992	1.85659	1.42838	0.900805		0.915425	0.925653	0.919103	0.959072	0.921336	0.919086	0.934933	0.924427	0.901378	0.923656	0.858258	0.877251	0.911182	0.925185
444	1.61083	1.56827	1.6894	2.24978	1.72864	1.57154	1.70301	2.00133	1.53702	1.31138	1.39765	1.86052	1.4298	0.892419		0.914699	0.925284	0.919039	0.958354	0.920688	0.918308	0.934925	0.916977	0.899835	0.923507	0.857615	0.876659	0.91308	0.926814
445	1.60679	1.56557	1.68709	2.24194	1.72745	1.5688	1.69873	1.9913	1.5333	1.30875	1.39362	1.85455	1.42728	0.889873		0.915019	0.925363	0.918126	0.958868	0.920389	0.917986	0.934781	0.926152	0.899963	0.923317	0.855635	0.876511	0.911646	0.926512
446	1.60475	1.56354	1.68633	2.23919	1.7257	1.56806	1.69824	1.98493	1.52674	1.30769	1.39215	1.85348	1.42551	0.890136		0.914532	0.924799	0.917939	0.959437	0.918956	0.917675	0.934402	0.925017	0.900586	0.92306	0.856149	0.876409	0.910033	0.924451
447	1.60467	1.56357	1.68677	2.23946	1.72568	1.56796	1.6977	1.9789	1.52601	1.30914	1.39125	1.85263	1.42767	0.894029		0.914757	0.924387	0.918324	0.959061	0.921008	0.918234	0.93472	0.923755	0.900467	0.924536	0.855914	0.876888	0.910953	0.923592
448	1.60184	1.55953	1.68292	2.23246	1.72498	1.56474	1.69649	1.98346	1.51907	1.30532	1.38756	1.84977	1.42353	0.894116		0.913873	0.924581	0.917364	0.957316	0.919948	0.918579	0.933818	0.920413	0.89938	0.923498	0.855916	0.876415	0.909355	0.92377
449	1.60165	1.55956	1.6833	2.23362	1.72262	1.56544	1.695	1.98071	1.51822	1.30847	1.38781	1.8518	1.42289	0.891975		0.913656	0.92501	0.917837	0.957517	0.919759	0.918614	0.934307	0.915548	0.899001	0.923573	0.855404	0.877294	0.910706	0.922954
450	1.59822	1.55913	1.68366	2.23058	1.72379	1.56488	1.69393	1.95569	1.51783	1.30412	1.38523	1.84658	1.42232	0.889082		0.9144	0.924514	0.918182	0.958608	0.919555	0.916986	0.933756	0.916187	0.90049	0.922311	0.855892	0.876261	0.912779	0.931685
451	1.59823	1.55802	1.68305	2.22676	1.72328	1.56412	1.69327	1.96746	1.51219	1.30417	1.38508	1.84788	1.42401	0.887639		0.913614	0.924052	0.918285	0.957578	0.919004	0.917885	0.933305	0.917084	0.899056	0.92245	0.855231	0.875528	0.911621	0.925905
452	1.5965	1.55519	1.68118	2.22599	1.72328	1.56379	1.6931	1.96082	1.51124	1.30394	1.38086	1.84468	1.42208	0.888379		0.913768	0.923702	0.916944	0.957127	0.919892	0.917173	0.933703	0.925259	0.900216	0.923565	0.85569	0.874138	0.910031	0.921549
453	1.59476	1.55497	1.68052	2.22286	1.72101	1.56188	1.69131	1.9596	1.50663	1.30384	1.37828	1.84144	1.42069	0.888869		0.913338	0.923955	0.917359	0.957051	0.919682	0.917089	0.932623	0.919051	0.898323	0.92214	0.854421	0.875264	0.909334	0.927096
454	1.59274	1.55262	1.67947	2.21997	1.71855	1.56155	1.68876	1.95176	1.50739	1.30079	1.37521	1.83989	1.42195	0.887727		0.91202	0.92283	0.91678	0.957138	0.918599	0.916742	0.932762	0.912982	0.898628	0.922096	0.85348	0.875553	0.909991	0.918678
455	1.59155	1.5524	1.67895	2.21806	1.71884	1.56222	1.68838	1.94789	1.50349	1.30062	1.3782	1.83884	1.41846	0.883831		0.912047	0.923183	0.917651	0.957473	0.917947	0.916359	0.933666	0.909641	0.89857	0.921755	0.853898	0.874522	0.908489	0.923452
456	1.58999	1.54938	1.67738	2.21327	1.71787	1.5603	1.68822	1.94857	1.49864	1.29884	1.37051	1.83969	1.41878	0.888477		0.913096	0.922427	0.917143	0.958431	0.918922	0.91668	0.932741	0.920235	0.897621	0.922114	0.853855	0.874588	0.910002	0.925495
457	1.58716	1.54896	1.67652	2.21074	1.71761	1.55857	1.68612	1.93893	1.49313	1.29851	1.37028	1.83388	1.41587	0.884009		0.913837	0.923248	0.916473	0.957077	0.918849	0.917531	0.932701	0.924741	0.899696	0.921741	0.851771	0.874067	0.909575	0.932413
458	1.58681	1.54845	1.67836	2.20894	1.71548	1.55746	1.68611	1.94095	1.49185	1.29723	1.37	1.83153	1.41725	0.884918		0.913241	0.922584	0.915991	0.956486	0.91869	0.916341	0.93275	0.925164	0.897713	0.921727	0.852399	0.872759	0.910169	0.929355
459	1.58536	1.54554	1.67639	2.20656	1.71424	1.55754	1.68469	1.94085	1.49109	1.29754	1.36354	1.83226	1.41484	0.884572		0.912249	0.92286	0.916246	0.958851	0.917578	0.916267	0.932299	0.918194	0.898063	0.921303	0.851999	0.871241	0.909703	0.924635
460	1.58401	1.54426	1.67557	2.20435	1.71483	1.55586	1.68441	1.93054	1.48643	1.2975	1.36483	1.8321	1.41708	0.884344		0.911458	0.922498	0.915241	0.95709	0.917074	0.915419	0.932634	0.916599	0.896869	0.921037	0.852533	0.87034	0.906936	0.92469
461	1.58286	1.54406	1.67579	2.20063	1.71282	1.55579	1.68217	1.93444	1.48481	1.29607	1.36338	1.82978	1.41446	0.882943		0.911756	0.922411	0.916133	0.957975	0.917815	0.91492	0.931925	0.913695	0.899306	0.920463	0.853486	0.872241	0.908328	0.924135
462	1.57902	1.54109	1.67329	2.19868	1.71128	1.55408	1.68095	1.91375	1.48089	1.29563	1.3614	1.82666	1.41319	0.87638		0.912319	0.922191	0.915828	0.958466	0.917697	0.914796	0.93226	0.92325	0.896926	0.920432	0.851053	0.871605	0.909435	0.926203
463	1.57753	1.5402	1.6721	2.19545	1.7102	1.55275	1.68024	1.91975	1.47614	1.29226	1.35566	1.82369	1.41378	0.875735		0.910976	0.922842	0.915531	0.956313	0.917027	0.91564	0.931833	0.915581	0.895918	0.920429	0.848426	0.870868	0.906748	0.92554
464	1.57659	1.53856	1.6729	2.19409	1.70937	1.55243	1.67845	1.91557	1.47443	1.29257	1.35589	1.82016	1.41067	0.880523		0.911307	0.921232	0.916358	0.955165	0.916606	0.914267	0.931885	0.918758	0.896033	0.920924	0.850804	0.870509	0.908147	0.926304
465	1.57712	1.5376	1.67276	2.19212	1.71119	1.55275	1.67892	1.91983	1.47193	1.29208	1.35869	1.82325	1.41386	0.877605		0.911828	0.921418	0.91472	0.95631	0.917313	0.914454	0.931234	0.922085	0.89595	0.920038	0.84997	0.872469	0.908851	0.92895
466	1.57489	1.53619	1.67271	2.1887	1.70893	1.55121	1.67694	1.92202	1.46911	1.29124	1.35318	1.81927	1.41192	0.872139		0.911522	0.921988	0.914672	0.956116	0.917249	0.91496	0.931759	0.917809	0.897553	0.920045	0.849644	0.871419	0.907873	0.928702
467	1.57295	1.53412	1.67004	2.18297	1.70658	1.54978	1.67585	1.91267	1.46653	1.29031	1.34938	1.81878	1.41213	0.879159		0.911724	0.921122	0.914927	0.955731	0.916432	0.914413	0.930947	0.930444	0.896346	0.921008	0.849644	0.871815	0.907273	0.922312
468	1.57069	1.53243	1.67114	2.18471	1.70502	1.54862	1.6742	1.90722	1.46187	1.28769	1.34938	1.81626	1.40855	0.871859		0.910912	0.920873	0.914706	0.958311	0.916419	0.914265	0.931706	0.9216	0.895281	0.920533	0.84929	0.868805	0.906837	0.923237
469	1.56912	1.53149	1.67001	2.17927	1.70781	1.54855	1.6736	1.89607	1.46104	1.28864	1.34591	1.81147	1.41156	0.873151		0.911314	0.920935	0.914695	0.957196	0.916305	0.914436	0.931161	0.925772	0.895198	0.919227	0.851134	0.871239	0.908562	0.921222
470	1.56837	1.5297	1.66955	2.17869	1.70513	1.54725	1.67415	1.90493	1.45571	1.28763	1.34725	1.80958	1.40763	0.871643		0.910168	0.920492	0.914388	0.956113	0.915376	0.913807	0.931126	0.921561	0.89427	0.920673	0.84865	0.870206	0.906487	0.919031
471	1.56618	1.5276	1.66814	2.17919	1.70305	1.54528	1.67106	1.89673	1.45365	1.28451	1.34298	1.80726	1.40792	0.872921		0.910454	0.919848	0.914034	0.955842	0.916391	0.914276	0.931363	0.919173	0.893975	0.918903	0.849597	0.871762	0.906975	0.923765
472	1.5649	1.52802	1.66925	2.17458	1.70287	1.54638	1.67053	1.88778	1.45249	1.28574	1.34106	1.80535	1.4121	0.867561		0.909748	0.919969	0.9141	0.955513	0.915292	0.913229	0.930563	0.915975	0.89587	0.918412	0.84903	0.869029	0.907258	0.922489
473	1.56507	1.52525	1.66967	2.17306	1.7029	1.54558	1.67036	1.90204	1.44827	1.28376	1.33721	1.80827	1.41304	0.866563		0.909556	0.92101	0.913357	0.954912	0.914518	0.913307	0.930297	0.927545	0.892991	0.918115	0.846243	0.869342	0.905143	0.917443
474	1.56173	1.52278	1.66691	2.16804	1.69923	1.5438	1.66817	1.89372	1.44553	1.28086	1.33672	1.80095	1.40998	0.865822		0.909971	0.919794	0.913586	0.957702	0.915861	0.913868	0.93053	0.915516	0.89407	0.917924	0.848324	0.869011	0.908544	0.924897
475	1.56122	1.52291	1.66623	2.16974	1.70003	1.54423	1.66886	1.89205	1.44033	1.28077	1.33223	1.80356	1.40975	0.865171		0.909352	0.919812	0.913126	0.956568	0.914599	0.912164	0.93009	0.920729	0.893802	0.919109	0.847841	0.866269	0.904253	0.923218
476	1.5603	1.52154	1.66692	2.16492	1.69891	1.5424	1.6666	1.89254	1.43913	1.28131	1.33157	1.79999	1.40805	0.870086		0.909354	0.920133	0.913164	0.956208	0.915166	0.912194	0.929781	0.917908	0.892239	0.918062	0.846541	0.86906	0.905863	0.925279
477	1.55748	1.51992	1.66543	2.16342	1.69793	1.54082	1.66632	1.87405	1.43698	1.27978	1.32958	1.79785	1.40665	0.868555		0.909028	0.91973	0.913525	0.956386	0.91478	0.91316	0.929647	0.912982	0.89334	0.916646	0.848004	0.86791	0.904724	0.926526
478	1.55695	1.5178	1.66613	2.16223	1.69743	1.54033	1.66446	1.88559	1.43181	1.27782	1.32812	1.79726	1.40906	0.862346		0.908797	0.919936	0.912846	0.95525	0.914003	0.912865	0.92939	0.912937	0.893899	0.918614	0.845943	0.866584	0.90826	0.923834
479	1.55563	1.51592	1.66475	2.15945	1.69583	1.54112	1.66455	1.88195	1.42781	1.27823	1.32438	1.79788	1.40833	0.863001		0.90849	0.919111	0.912022	0.956963	0.914585	0.912407	0.929398	0.912997	0.893893	0.917764	0.84532	0.867407	0.906093	0.922404
480	1.55444	1.51589	1.66513	2.15908	1.69569	1.53902	1.66337	1.87727	1.4275	1.27814	1.32327	1.79154	1.40412	0.86769		0.907766	0.918508	0.912278	0.956113	0.914659	0.911742	0.929287	0.911356	0.891518	0.917634	0.846886	0.864959	0.906968	0.91905
481	1.55272	1.51412	1.66485	2.15388	1.69435	1.53797	1.66215	1.8757	1.42737	1.27563	1.32028	1.78785	1.40669	0.864485		0.908026	0.918588	0.912204	0.955683	0.914364	0.91169	0.929412	0.910492	0.892792	0.917917	0.846569	0.868837	0.902701	0.923093
482	1.55043	1.51204	1.66391	2.15226	1.69234	1.53629	1.66104	1.86659	1.4196	1.27407	1.32045	1.78623	1.40729	0.863512		0.908288	0.91893	0.911897	0.95493	0.913622	0.91259	0.929444	0.919342	0.892319	0.917535	0.845631	0.864915	0.90497	0.921622
483	1.54991	1.51025	1.66281	2.1508	1.69094	1.53631	1.65987	1.86836	1.41749	1.27367	1.31646	1.78802	1.40735	0.866478		0.908477	0.918943	0.911858	0.955387	0.914157	0.91168	0.92931	0.926064	0.891206	0.916501	0.845389	0.865602	0.90392	0.920182
484	1.54907	1.50961	1.6621	2.15117	1.68984	1.5359	1.65915	1.875	1.41511	1.27282	1.31172	1.78604	1.40672	0.862748		0.907326	0.918265	0.911739	0.955294	0.914022	0.911499	0.928688	0.912791	0.891592	0.91619	0.844033	0.865013	0.905343	0.920773
485	1.54523	1.50708	1.66117	2.14745	1.68798	1.53427	1.65707	1.85415	1.41139	1.27113	1.31306	1.78066	1.40448	0.858157		0.908297	0.917681	0.91097	0.956964	0.913097	0.910318	0.92866	0.922415	0.891558	0.917212	0.843681	0.864357	0.905446	0.925503
486	1.54668	1.50697	1.66203	2.14437	1.69062	1.53568	1.65832	1.85553	1.41503	1.27249	1.31128	1.78186	1.40834	0.864336		0.907869	0.918449	0.911327	0.955573	0.913484	0.910925	0.928996	0.918557	0.890317	0.916032	0.843118	0.867435	0.902744	0.925348
487	1.54515	1.50571	1.66119	2.14535	1.68716	1.53355	1.65659	1.86066	1.40679	1.26891	1.30786	1.78004	1.4067	0.866393		0.906988	0.918039	0.911219	0.955749	0.913506	0.910717	0.928053	0.918398	0.891242	0.917271	0.843671	0.862717	0.902182	0.918082
488	1.54191	1.50244	1.66001	2.13876	1.683	1.53084	1.65411	1.85991	1.40616	1.26577	1.30496	1.77425	1.4041	0.860562		0.90745	0.918042	0.910846	0.9545	0.913005	0.910796	0.928027	0.917791	0.892459	0.916161	0.845105	0.86385	0.902504	0.923763
489	1.54227	1.50261	1.66128	2.14093	1.68505	1.53119	1.65562	1.85501	1.40143	1.26761	1.30776	1.77567	1.40223	0.863066		0.907105	0.91773	0.911329	0.953642	0.913397	0.91053	0.928133	0.917237	0.892267	0.91684	0.843092	0.86521	0.902877	0.92008
490	1.54006	1.50088	1.66015	2.13905	1.68377	1.52951	1.65311	1.85389	1.39704	1.26558	1.30112	1.77405	1.40105	0.861547		0.90693	0.916704	0.91097	0.954814	0.911909	0.910695	0.92821	0.91368	0.892254	0.915421	0.842827	0.863757	0.902433	0.926416
491	1.53856	1.49886	1.658	2.136	1.68219	1.52891	1.6515	1.85278	1.39585	1.26493	1.30029	1.77082	1.40124	0.859959		0.905823	0.91771	0.910788	0.953699	0.911612	0.909455	0.927518	0.91168	0.89007	0.91496	0.843503	0.862488	0.903624	0.918593
492	1.53884	1.49826	1.65968	2.13821	1.68069	1.52853	1.65231	1.85848	1.39593	1.26487	1.29711	1.76836	1.39797	0.864464		0.906113	0.917039	0.910724	0.953799	0.912099	0.910016	0.927267	0.921289	0.888403	0.915861	0.840849	0.86364	0.901963	0.916522
493	1.53531	1.49471	1.65841	2.13179	1.67815	1.52682	1.64861	1.84015	1.39139	1.26304	1.29589	1.76383	1.40062	0.8656		0.906396	0.916875	0.909459	0.953762	0.912298	0.908754	0.927345	0.920101	0.889594	0.916161	0.841929	0.864213	0.904153	0.918501
494	1.53599	1.49667	1.65984	2.13397	1.68042	1.52757	1.65224	1.84231	1.38887	1.26512	1.29335	1.76765	1.39762	0.862265		0.905539	0.91723	0.910005	0.95544	0.911918	0.908844	0.927863	0.908711	0.891067	0.916085	0.840771	0.864703	0.902289	0.917083
495	1.53305	1.49331	1.65847	2.13117	1.67726	1.52583	1.64839	1.83684	1.3864	1.26004	1.28828	1.76125	1.39751	0.864936		0.905203	0.916715	0.909887	0.952979	0.910656	0.909667	0.927113	0.913676	0.88951	0.915599	0.840653	0.862956	0.902025	0.916206
496	1.53138	1.49015	1.65486	2.12677	1.67613	1.52213	1.64715	1.84137	1.38215	1.25902	1.28791	1.75747	1.40011	0.862749		0.905837	0.916728	0.90988	0.954481	0.912308	0.908522	0.927572	0.914971	0.8903	0.914198	0.841891	0.863028	0.901239	0.920756
497	1.53224	1.49097	1.6585	2.12933	1.67437	1.52321	1.64805	1.83902	1.38096	1.25994	1.28842	1.75898	1.39752	0.869879		0.904872	0.916231	0.910231	0.954883	0.910844	0.909651	0.926857	0.906252	0.888547	0.914425	0.840504	0.861952	0.902836	0.920124
498	1.52907	1.48925	1.65609	2.12383	1.67344	1.52256	1.64589	1.82666	1.37937	1.25821	1.28551	1.75427	1.39725	0.865502		0.905636	0.916242	0.909018	0.952143	0.911018	0.909357	0.92753	0.920353	0.891206	0.913641	0.840515	0.862575	0.900534	0.91913
499	1.52746	1.48616	1.65447	2.12205	1.67051	1.51966	1.64469	1.83249	1.37485	1.25627	1.28211	1.75455	1.3955	0.863633		0.905407	0.915392	0.909574	0.954856	0.911212	0.907999	0.92681	0.914138	0.889087	0.914467	0.842026	0.861925	0.90165	0.921154
500	1.52846	1.48713	1.65684	2.12697	1.67213	1.52075	1.64599	1.82884	1.37467	1.25648	1.28382	1.75313	1.39576	0.867456		0.904847	0.915463	0.908459	0.952143	0.910534	0.909034	0.926829	0.918806	0.887654	0.915322	0.838883	0.862751	0.901886	0.915243

## Sheet: Figure 2f
Rg(nm)	Cluster count, 6 hpi	Cluster count, 24 hpi
10	2.44444	5.28571
30	39.1111	91.1429
50	116.333	153.571
70	205.889	126.929
90	129.333	64.5714
110	65.3333	24.4286
130	33.1111	10.8571
150	17.2222	4.21429
170	8.22222	3.21429
190	2	0.78571
210	0.66667	0.14286
230	0.33333	0
250	0.11111	0.07143
270	0	0
290

## Sheet: Figure 2g
6 hpi	24 hpi
77.9298	55.335
77.9923	49.6509
71.6186	47.5176
81.9419	48.0444
75.6992	74.7459
92.5758	67.2875
67.9041	54.4733
59.0416	57.25
69.5458	56.4426
	80.7369
	55.7263
	63.3054
	53.4696
	57.669

## Sheet: Figure 2h
r, nm	Data													CSR
	mean	cell1	cell2	cell3	cell4	cell5	cell6	cell7	cell8	cell9	cell10	cell11		mean	cell 1	cell 2	cell 3	cell 4	cell 5	cell 6	cell 7	cell 8	cell 9	cell 10	cell 11
1	1.44564	1.15107	1.7171	1.19325	1.56963	1.64901	1.36323	1.39881	1.49903	1.35768	1.42294	1.58028		0.993267	0.997724	1.01048	1.00173	0.992735	0.997008	0.984073	0.976834	1.01404	0.939045	1.02183	0.990441
2	1.45499	1.13563	1.70438	1.21311	1.6081	1.67038	1.36754	1.37642	1.51116	1.43311	1.42404	1.56101		1.00322	1.00125	1.00594	0.996295	0.977066	1.00051	1.00303	1.02055	1.02185	1.01345	0.988271	1.00722
3	1.45179	1.14766	1.71433	1.20835	1.58988	1.67197	1.36065	1.36114	1.51244	1.4014	1.42898	1.57286		1.00346	0.994618	1.00132	1.00287	0.999365	1.00746	1.00355	1.01612	1.00258	1.01887	0.99417	0.997097
4	1.47126	1.15746	1.73439	1.21061	1.6103	1.69649	1.37746	1.3845	1.54015	1.43269	1.44694	1.59287		0.999535	0.997905	1.00228	0.989096	0.998498	0.998146	0.995713	0.991379	1.00303	1.01507	1.00186	1.00192
5	1.45407	1.1451	1.7121	1.20586	1.59932	1.6645	1.37418	1.35116	1.52403	1.41443	1.42903	1.57506		0.999462	0.9927	1.00281	1.00174	0.996087	0.993822	1.00311	1.00186	1.0053	0.996712	1.00584	0.994093
6	1.46455	1.14942	1.72155	1.21593	1.60181	1.69964	1.37766	1.36811	1.52463	1.43237	1.43152	1.58743		1.00054	0.997086	1.00767	0.99872	1.00681	1.00379	0.999597	0.991807	0.993157	1.00522	1.00008	1.00202
7	1.46292	1.15513	1.72668	1.21501	1.60055	1.68113	1.37624	1.36324	1.53936	1.41505	1.43356	1.58619		0.997072	1.00311	1.00333	1.00062	0.996121	0.996248	0.998767	0.986601	0.991361	0.986919	1.00507	0.999638
8	1.46303	1.15201	1.73129	1.20856	1.60169	1.69018	1.37764	1.38006	1.52927	1.40667	1.42883	1.58711		0.996944	0.994242	0.996709	0.993018	0.995506	0.999366	1.00038	1.00347	0.990913	0.993291	1.00309	0.996412
9	1.47513	1.15201	1.73308	1.22387	1.61837	1.69385	1.38587	1.38897	1.54638	1.44426	1.44609	1.5937		0.995012	0.999531	0.994142	0.993665	0.997357	0.991235	0.997437	0.997479	0.985974	0.98665	0.9988	1.00286
10	1.46758	1.15564	1.72874	1.21389	1.60718	1.69256	1.38675	1.37776	1.5394	1.41283	1.43655	1.5921		0.998264	0.999425	0.998717	1.00148	1.00115	0.993436	0.997065	0.993257	0.998714	0.997322	0.996782	1.00355
11	1.46265	1.151	1.72258	1.21076	1.59658	1.6861	1.37799	1.37453	1.51939	1.43321	1.42621	1.59081		0.997672	0.997132	0.991518	0.999718	0.996961	1.00006	0.996342	0.99694	0.996156	1.00188	0.997533	1.00016
12	1.47363	1.15608	1.73227	1.2146	1.61277	1.68599	1.38322	1.37602	1.55815	1.44379	1.44837	1.59865		0.998719	0.997819	0.995173	0.999039	0.996029	0.998837	1.00324	0.999593	1.00654	0.996892	0.999326	0.993415
13	1.4673	1.15348	1.72889	1.21765	1.60803	1.68463	1.38052	1.37864	1.53314	1.42583	1.43372	1.59573		0.997427	0.996168	0.996059	0.998429	0.997225	0.992254	0.998142	1.00462	1.00331	0.99332	0.996448	0.995717
14	1.46689	1.1503	1.72371	1.21266	1.6129	1.68559	1.38455	1.37429	1.53105	1.43359	1.43629	1.59087		0.996112	0.996693	0.997958	0.995375	1.00126	0.995981	0.995777	0.994025	0.997506	0.988607	0.997886	0.996163
15	1.47613	1.1585	1.73493	1.22591	1.619	1.70009	1.38816	1.38336	1.54001	1.44234	1.4402	1.6049		0.995177	0.99511	0.998187	0.996533	0.998045	0.993997	0.995187	0.989886	0.992809	0.998043	0.993505	0.995648
16	1.46803	1.15389	1.72818	1.21327	1.61162	1.68844	1.38211	1.38386	1.54026	1.4149	1.43656	1.59529		0.998375	0.994336	0.997378	0.996701	0.998268	0.999609	0.995738	0.999902	1.00522	0.995443	0.998802	1.00073
17	1.47521	1.16009	1.73463	1.22053	1.60834	1.69021	1.39398	1.39274	1.54528	1.43767	1.44475	1.59911		0.99613	0.992749	0.997041	0.994955	1.00094	1.00303	0.994086	0.990318	0.994514	0.992624	1.00114	0.996031
18	1.47048	1.1529	1.72972	1.21802	1.61223	1.69796	1.39163	1.38024	1.53197	1.43485	1.43214	1.59358		0.994916	0.99754	0.998223	0.992816	0.997436	0.995652	0.9932	0.987854	0.99057	0.995846	0.999393	0.995548
19	1.47269	1.15659	1.7296	1.21601	1.61484	1.6911	1.39025	1.38312	1.54404	1.43721	1.44058	1.59627		0.993867	0.992926	0.997106	0.993231	0.997219	0.994089	0.995007	0.997343	0.987996	0.977054	1.00008	1.00049
20	1.47576	1.15696	1.73294	1.22485	1.61288	1.69541	1.39347	1.39368	1.54774	1.43344	1.44125	1.60075		0.993941	0.991568	0.999904	0.993996	0.995865	0.994933	0.996093	0.991331	0.994059	0.985847	0.996283	0.99347
21	1.47779	1.15676	1.7365	1.22128	1.62253	1.69855	1.39606	1.39119	1.55368	1.42988	1.44327	1.60603		0.994226	0.994657	0.992979	0.991674	0.998052	0.998454	0.992304	1.00006	0.989851	0.985307	0.996438	0.996704
22	1.47806	1.16186	1.73572	1.22391	1.62147	1.69533	1.39672	1.37995	1.55207	1.44377	1.44269	1.60519		0.994658	0.993663	0.996145	0.995965	0.998772	1.00002	0.994601	0.98962	0.992029	0.99052	0.994379	0.995524
23	1.48434	1.16594	1.7418	1.22911	1.62934	1.69772	1.40597	1.39211	1.55797	1.44326	1.44757	1.61697		0.995203	0.995957	0.998662	0.995375	0.995222	0.991159	0.992476	0.995187	1.00084	0.993217	0.99417	0.994965
24	1.47332	1.15687	1.73055	1.22056	1.61883	1.69611	1.39775	1.38088	1.53962	1.42595	1.43492	1.60443		0.994713	0.997031	0.995092	0.995796	0.996176	0.996079	0.99412	0.988481	0.998468	0.989579	0.995401	0.995621
25	1.48254	1.16115	1.73795	1.22342	1.62398	1.70531	1.40516	1.38987	1.55649	1.44838	1.44845	1.60778		0.993608	0.992024	0.989092	0.99483	0.997413	0.994622	0.990495	0.991611	0.992365	0.998534	0.996101	0.9926
26	1.48257	1.16297	1.73881	1.23037	1.62572	1.70126	1.40769	1.39399	1.55859	1.43	1.44605	1.6128		0.992889	0.993125	0.990565	0.994273	0.992649	0.992447	0.992602	0.989587	0.998443	0.984106	0.998566	0.99542
27	1.48341	1.15986	1.7422	1.23066	1.62965	1.70033	1.40505	1.39629	1.55715	1.4406	1.44567	1.61002		0.993843	0.993192	0.993693	0.991898	0.996319	0.994477	0.995386	0.995106	0.992949	0.991161	0.991917	0.996174
28	1.48463	1.16272	1.74121	1.23165	1.62845	1.70002	1.40853	1.38902	1.56304	1.44522	1.44769	1.61335		0.99238	0.995143	0.991886	0.992938	0.996855	0.996463	0.993158	0.986438	0.993536	0.983668	0.993897	0.992193
29	1.48962	1.16789	1.74221	1.2352	1.63124	1.70992	1.41505	1.40187	1.57199	1.44434	1.44853	1.61755		0.993736	0.993946	0.990951	0.993684	0.995221	0.994386	0.991918	0.992038	0.990427	1.00027	0.997201	0.991054
30	1.48756	1.16681	1.74412	1.23563	1.63261	1.70489	1.41722	1.39752	1.56041	1.44211	1.44745	1.61435		0.993812	0.992715	0.993726	0.994277	0.996912	0.991386	0.989854	0.993238	0.995694	0.987165	0.997653	0.999317
31	1.49466	1.16916	1.74749	1.23895	1.64018	1.71524	1.42255	1.40369	1.57816	1.44842	1.4562	1.62121		0.993566	0.990825	0.994088	0.993566	0.993767	0.994318	0.99435	0.990835	0.99364	0.990437	0.998495	0.9949
32	1.49016	1.1688	1.74416	1.23195	1.63213	1.71253	1.41937	1.40013	1.56968	1.44606	1.44564	1.62134		0.993538	0.992686	0.992522	0.993995	0.993651	0.991101	0.98922	0.993841	0.99375	0.999504	0.995245	0.993405
33	1.49404	1.16956	1.74234	1.23611	1.63997	1.70951	1.42366	1.40159	1.57817	1.45318	1.45368	1.62666		0.992424	0.992521	0.990129	0.991655	0.995039	0.992856	0.991065	0.991106	0.990632	0.990826	0.995077	0.99576
34	1.49525	1.17277	1.75007	1.23884	1.64639	1.71378	1.42571	1.4079	1.57383	1.44298	1.44932	1.62618		0.992076	0.992755	0.992721	0.991087	0.99406	0.99336	0.989419	0.988231	0.993515	0.988296	0.994237	0.995157
35	1.49187	1.17096	1.73976	1.2374	1.6377	1.71261	1.42314	1.40254	1.56723	1.44734	1.44951	1.62235		0.99106	0.990923	0.992276	0.99085	0.997366	0.99004	0.990712	0.985453	0.992019	0.984271	0.994804	0.992945
36	1.49885	1.17539	1.75169	1.24385	1.64367	1.71472	1.43076	1.4146	1.58145	1.44085	1.45817	1.63215		0.990676	0.991562	0.98931	0.99033	0.991616	0.987947	0.992079	0.989149	0.989573	0.98755	0.994259	0.994064
37	1.50295	1.1799	1.75523	1.24536	1.64866	1.72047	1.43481	1.42006	1.58412	1.45038	1.45758	1.63588		0.991553	0.992071	0.993606	0.990962	0.996639	0.989732	0.990883	0.990034	0.986783	0.989098	0.994948	0.992326
38	1.49733	1.17495	1.74617	1.24093	1.6451	1.71228	1.43009	1.41397	1.58586	1.43684	1.45262	1.63181		0.990949	0.989466	0.989414	0.988231	0.993135	0.993363	0.989463	0.991966	0.990954	0.987309	0.994543	0.992594
39	1.50239	1.18146	1.75522	1.24957	1.65202	1.71799	1.43626	1.41139	1.58234	1.44821	1.45535	1.63651		0.991071	0.990254	0.989059	0.99144	0.994327	0.990172	0.989407	0.990834	0.990445	0.987569	0.994859	0.993416
40	1.50436	1.1798	1.75228	1.24589	1.65184	1.72186	1.44197	1.41941	1.58707	1.45539	1.45761	1.63481		0.990184	0.991448	0.986812	0.990387	0.992473	0.988933	0.988846	0.99098	0.989354	0.988442	0.994364	0.989983
41	1.50426	1.18239	1.75085	1.24563	1.65075	1.72164	1.44148	1.42009	1.58247	1.45734	1.45723	1.63699		0.990312	0.989488	0.987544	0.990977	0.993796	0.987988	0.989149	0.992931	0.989141	0.983924	0.993573	0.994928
42	1.50968	1.18358	1.75892	1.25038	1.65811	1.72876	1.44535	1.42487	1.59101	1.45923	1.45915	1.64708		0.990542	0.987311	0.988786	0.990065	0.991704	0.992816	0.989628	0.990472	0.993091	0.983386	0.993653	0.995055
43	1.51111	1.18484	1.7551	1.24921	1.65852	1.73371	1.45105	1.42667	1.59244	1.46167	1.46276	1.64623		0.989391	0.986895	0.989077	0.98863	0.99519	0.989365	0.988809	0.985324	0.98845	0.983778	0.99516	0.992621
44	1.5146	1.18938	1.76216	1.25132	1.66251	1.73649	1.45208	1.42369	1.60469	1.4693	1.46455	1.64441		0.988822	0.9875	0.990081	0.989744	0.994078	0.989716	0.988186	0.983112	0.989786	0.983255	0.990244	0.991345
45	1.51155	1.18967	1.75492	1.24985	1.65836	1.73165	1.45039	1.4307	1.59864	1.45359	1.46016	1.64912		0.990102	0.990223	0.986713	0.98801	0.991355	0.987012	0.9886	0.995084	0.990565	0.98729	0.992776	0.99349
46	1.51661	1.1926	1.76558	1.25694	1.66982	1.73383	1.45689	1.43565	1.60004	1.45801	1.46553	1.64777		0.99017	0.987904	0.990226	0.987724	0.993918	0.987386	0.988416	0.990675	0.992832	0.986858	0.993446	0.992489
47	1.5154	1.19308	1.76569	1.25448	1.66553	1.73486	1.45647	1.42642	1.59268	1.46697	1.46604	1.64717		0.989186	0.989658	0.989898	0.988364	0.989895	0.989237	0.986246	0.988825	0.991149	0.984801	0.991164	0.991804
48	1.51757	1.19349	1.7643	1.25746	1.66793	1.74049	1.45952	1.42871	1.60311	1.46432	1.46274	1.65122		0.988848	0.986601	0.986541	0.990042	0.994533	0.985504	0.986298	0.990376	0.987064	0.986246	0.991593	0.992534
49	1.52167	1.19885	1.76671	1.25756	1.6737	1.74633	1.46251	1.44237	1.59508	1.47381	1.46631	1.65514		0.988047	0.986716	0.987653	0.985344	0.992073	0.985067	0.985412	0.987664	0.98878	0.989761	0.990067	0.989983
50	1.52232	1.20044	1.76601	1.25974	1.67065	1.74497	1.46342	1.44486	1.60722	1.46307	1.46977	1.65542		0.988486	0.987298	0.988188	0.988187	0.991305	0.98713	0.988133	0.987076	0.990016	0.981417	0.992213	0.992379
51	1.52589	1.20119	1.77047	1.26369	1.67694	1.75012	1.46986	1.4412	1.60657	1.47081	1.47177	1.66212		0.988479	0.987423	0.988323	0.985937	0.992452	0.987039	0.986245	0.98456	0.989156	0.987372	0.995237	0.989526
52	1.52675	1.19948	1.76907	1.26489	1.68122	1.75615	1.4707	1.44092	1.61042	1.46222	1.47401	1.66511		0.987342	0.984719	0.989332	0.986849	0.991979	0.988829	0.987391	0.987649	0.982692	0.983786	0.987405	0.990134
53	1.52728	1.20467	1.76866	1.26389	1.68005	1.75252	1.47163	1.44213	1.61562	1.46236	1.47364	1.66493		0.987707	0.985766	0.985763	0.98854	0.992312	0.98422	0.986198	0.9845	0.991042	0.984578	0.993492	0.988361
54	1.5294	1.20725	1.76928	1.26363	1.68033	1.75687	1.47474	1.44649	1.61168	1.47307	1.4741	1.66601		0.988035	0.987313	0.987742	0.985874	0.991546	0.985281	0.985906	0.987642	0.992844	0.982596	0.98963	0.992006
55	1.53175	1.20897	1.76867	1.26603	1.68808	1.7566	1.47992	1.45193	1.6137	1.47029	1.47692	1.66815		0.98715	0.985133	0.986207	0.985352	0.99194	0.986844	0.98461	0.983647	0.992244	0.979023	0.992995	0.990658
56	1.53273	1.20899	1.77239	1.26813	1.69267	1.76156	1.48141	1.45292	1.61187	1.46833	1.47335	1.66844		0.986867	0.984959	0.987425	0.986494	0.993547	0.985919	0.987116	0.984992	0.981094	0.980551	0.9925	0.990944
57	1.53938	1.21316	1.78115	1.27523	1.6957	1.76733	1.48541	1.45719	1.62081	1.48034	1.48098	1.67589		0.986958	0.986015	0.985009	0.98568	0.990393	0.985833	0.985178	0.985325	0.988001	0.983368	0.989954	0.991781
58	1.53666	1.21429	1.77754	1.27144	1.6931	1.76791	1.48339	1.44938	1.61741	1.47547	1.47954	1.67379		0.98639	0.986752	0.984519	0.986769	0.991866	0.983853	0.986176	0.985578	0.987326	0.978916	0.989282	0.989253
59	1.5411	1.22004	1.78062	1.27251	1.69479	1.77063	1.49097	1.45825	1.62548	1.47956	1.48218	1.6771		0.985491	0.985275	0.985567	0.983388	0.990584	0.983993	0.984923	0.984937	0.981991	0.978827	0.990629	0.990285
60	1.54102	1.21701	1.77499	1.2728	1.69863	1.77182	1.48794	1.46003	1.62736	1.47748	1.48435	1.67882		0.985273	0.984452	0.98233	0.984194	0.989094	0.983984	0.983696	0.983573	0.987108	0.976135	0.993967	0.989471
61	1.54121	1.22138	1.7775	1.27499	1.69758	1.77229	1.48762	1.45932	1.62112	1.47696	1.48423	1.68028		0.985709	0.984444	0.986429	0.985125	0.99161	0.985079	0.984783	0.98315	0.985254	0.979284	0.989708	0.987936
62	1.55005	1.2272	1.78501	1.28002	1.70758	1.78331	1.49584	1.47017	1.63799	1.48637	1.48694	1.6901		0.985292	0.98416	0.983435	0.984193	0.989489	0.98098	0.984373	0.984956	0.981348	0.986023	0.990956	0.9883
63	1.5475	1.2266	1.78445	1.27908	1.70343	1.78059	1.49363	1.46946	1.63157	1.4815	1.48974	1.68241		0.985145	0.98335	0.983824	0.983114	0.989614	0.982058	0.983189	0.985851	0.986838	0.981541	0.989575	0.987639
64	1.54969	1.22943	1.78556	1.27953	1.70722	1.78429	1.49684	1.47415	1.63465	1.48212	1.4872	1.68553		0.984978	0.984025	0.983978	0.982627	0.989411	0.983457	0.984362	0.98229	0.987787	0.980482	0.988656	0.987686
65	1.55127	1.23078	1.78409	1.28046	1.70967	1.7833	1.50137	1.4721	1.6393	1.48281	1.4916	1.68846		0.984841	0.982897	0.985264	0.98453	0.988893	0.982324	0.985105	0.98481	0.98349	0.977683	0.989481	0.988777
66	1.55228	1.23146	1.7904	1.2831	1.7105	1.78359	1.50073	1.47856	1.63365	1.47994	1.49165	1.69155		0.984468	0.982912	0.985093	0.983639	0.989149	0.982597	0.98235	0.985977	0.981909	0.977622	0.989886	0.988013
67	1.55654	1.23575	1.79219	1.28434	1.71605	1.7893	1.50394	1.48639	1.64081	1.48159	1.49408	1.69751		0.984176	0.982722	0.983726	0.982526	0.989118	0.981378	0.98436	0.98226	0.981218	0.982044	0.989021	0.987566
68	1.55628	1.23602	1.79125	1.28558	1.71514	1.79547	1.50603	1.47771	1.64057	1.48267	1.49415	1.69447		0.983803	0.982512	0.98413	0.983255	0.990022	0.981046	0.983773	0.982375	0.983274	0.974752	0.988085	0.988606
69	1.5552	1.23365	1.78883	1.28324	1.71619	1.79276	1.50431	1.48128	1.63728	1.48185	1.49351	1.69435		0.983075	0.982301	0.983963	0.981412	0.990046	0.981186	0.981778	0.981787	0.979496	0.975499	0.988256	0.988102
70	1.56129	1.24159	1.79387	1.28903	1.72005	1.80022	1.50864	1.48601	1.64882	1.48697	1.49946	1.69948		0.98299	0.981587	0.980678	0.981389	0.988577	0.981574	0.981814	0.981435	0.983912	0.976834	0.988476	0.986614
71	1.56421	1.24385	1.79927	1.2908	1.72322	1.80711	1.50967	1.49157	1.64602	1.4945	1.50085	1.69947		0.982247	0.98202	0.979801	0.981946	0.98784	0.97979	0.980906	0.9792	0.982555	0.976493	0.987984	0.986179
72	1.56275	1.24288	1.79567	1.28923	1.72323	1.80062	1.50854	1.48785	1.6509	1.49101	1.49959	1.70071		0.983232	0.982588	0.982416	0.982139	0.98778	0.98156	0.980912	0.982203	0.981429	0.979175	0.988314	0.987033
73	1.57	1.25084	1.80529	1.29275	1.73064	1.81576	1.51798	1.4921	1.65025	1.49863	1.51	1.70577		0.983145	0.98215	0.98233	0.980684	0.98806	0.981689	0.98098	0.981026	0.982242	0.980381	0.98723	0.987824
74	1.56829	1.25044	1.80012	1.29108	1.72942	1.81232	1.51491	1.49607	1.64918	1.49608	1.50771	1.70391		0.981798	0.980247	0.980591	0.980633	0.98697	0.979412	0.979132	0.977763	0.980474	0.977231	0.989165	0.988157
75	1.56956	1.25366	1.80287	1.29393	1.73137	1.81402	1.51548	1.49509	1.64994	1.49632	1.50613	1.7064		0.982557	0.981232	0.979918	0.979236	0.987902	0.980488	0.981809	0.982964	0.98297	0.97505	0.990718	0.985837
76	1.57074	1.25447	1.79973	1.29343	1.73303	1.81684	1.51535	1.50005	1.65227	1.49948	1.50625	1.70722		0.981366	0.980819	0.981841	0.979966	0.987524	0.976949	0.979576	0.978551	0.983602	0.971668	0.987187	0.987339
77	1.57022	1.25497	1.80084	1.29385	1.73453	1.81586	1.51788	1.49831	1.65308	1.49061	1.50678	1.70573		0.982	0.981366	0.97997	0.981077	0.987675	0.980664	0.979984	0.981449	0.981372	0.97891	0.986354	0.983176
78	1.57887	1.26044	1.81121	1.29985	1.74195	1.82729	1.52419	1.50771	1.65983	1.5018	1.51765	1.71569		0.98078	0.980193	0.980415	0.978761	0.988252	0.978957	0.979447	0.976316	0.981619	0.972067	0.987243	0.985313
79	1.57679	1.26319	1.80366	1.29846	1.74131	1.82747	1.52036	1.50374	1.65769	1.49866	1.51578	1.71441		0.981286	0.980111	0.978902	0.979591	0.987304	0.978515	0.979324	0.976769	0.981637	0.977446	0.987717	0.986833
80	1.57539	1.26268	1.80391	1.29732	1.7374	1.82382	1.52162	1.50167	1.65738	1.50013	1.51332	1.71004		0.981718	0.980023	0.981522	0.979523	0.985835	0.981567	0.9801	0.978382	0.984442	0.975393	0.98687	0.985236
81	1.57842	1.26396	1.80734	1.29859	1.74333	1.82872	1.52364	1.51084	1.65641	1.4975	1.51707	1.71527		0.981153	0.979908	0.97743	0.980459	0.987987	0.980037	0.97924	0.980684	0.983823	0.970646	0.986701	0.985764
82	1.57948	1.26611	1.80647	1.30082	1.74476	1.83231	1.52644	1.50697	1.66125	1.4974	1.51915	1.7126		0.98057	0.979448	0.978786	0.981291	0.986469	0.980572	0.978225	0.976521	0.980919	0.974191	0.985348	0.984498
83	1.58148	1.26829	1.80968	1.30256	1.74416	1.83753	1.52528	1.51084	1.66006	1.50146	1.5223	1.71414		0.980531	0.978316	0.979895	0.979635	0.986279	0.978854	0.978663	0.975948	0.98139	0.97753	0.98316	0.98617
84	1.5848	1.27218	1.81307	1.30361	1.74835	1.84095	1.5302	1.5116	1.66717	1.49999	1.52667	1.71904		0.979697	0.977923	0.978034	0.979827	0.986325	0.97632	0.979907	0.976439	0.978325	0.972743	0.985382	0.985443
85	1.586	1.27344	1.81192	1.30676	1.75083	1.84305	1.52918	1.51897	1.66056	1.50803	1.52496	1.71827		0.979295	0.977402	0.976432	0.977896	0.985948	0.976738	0.97953	0.973212	0.98011	0.975428	0.98505	0.984502
86	1.58731	1.27335	1.81138	1.30676	1.75241	1.85062	1.53052	1.52101	1.66335	1.50673	1.52489	1.71945		0.979094	0.977482	0.977555	0.978347	0.986675	0.977763	0.976504	0.978144	0.977147	0.97173	0.984396	0.984288
87	1.58949	1.27776	1.8141	1.30864	1.75466	1.84705	1.53044	1.5253	1.66527	1.51036	1.52886	1.72192		0.97911	0.979191	0.977186	0.978046	0.985894	0.97524	0.977794	0.97439	0.977206	0.975585	0.985987	0.983689
88	1.58777	1.27591	1.8146	1.30626	1.7541	1.84783	1.52955	1.52339	1.66087	1.50613	1.5287	1.71813		0.978947	0.977677	0.977446	0.9786	0.986216	0.975512	0.976295	0.976341	0.979657	0.97043	0.986221	0.984028
89	1.59381	1.28316	1.81914	1.31108	1.75848	1.85592	1.53393	1.52773	1.67049	1.51248	1.53551	1.72402		0.978747	0.976465	0.976964	0.978282	0.985615	0.975141	0.977148	0.97838	0.979092	0.971131	0.984141	0.983862
90	1.58981	1.28259	1.81399	1.30713	1.75583	1.85669	1.52837	1.52473	1.66323	1.50732	1.53141	1.71658		0.978488	0.976142	0.978626	0.977129	0.986549	0.974755	0.976073	0.975355	0.978744	0.97374	0.982671	0.983589
91	1.59394	1.28171	1.81615	1.31276	1.75952	1.86072	1.53251	1.53225	1.6687	1.51032	1.53423	1.72447		0.978252	0.977295	0.975876	0.978107	0.984433	0.974904	0.97594	0.975083	0.979628	0.969942	0.983901	0.985659
92	1.59729	1.28883	1.82212	1.31423	1.76142	1.86418	1.5351	1.53586	1.67168	1.51084	1.5386	1.72728		0.978273	0.975982	0.979129	0.976956	0.985829	0.974667	0.975575	0.976546	0.977733	0.971888	0.984114	0.982585
93	1.59476	1.28712	1.81644	1.31168	1.76034	1.85978	1.53155	1.53319	1.66783	1.51553	1.53487	1.72406		0.977842	0.975228	0.976495	0.974906	0.984652	0.979335	0.977242	0.9763	0.975719	0.970606	0.983467	0.982314
94	1.59719	1.28881	1.81718	1.31486	1.76273	1.86559	1.53366	1.53925	1.67061	1.51068	1.54075	1.72495		0.977453	0.976249	0.975425	0.977982	0.985786	0.973136	0.97487	0.973791	0.979808	0.96597	0.984918	0.984046
95	1.5992	1.29172	1.82184	1.31761	1.76542	1.87129	1.53376	1.53749	1.66898	1.51269	1.54101	1.72942		0.976822	0.975901	0.975201	0.975249	0.985864	0.970826	0.976591	0.97216	0.975731	0.971026	0.984452	0.982045
96	1.59774	1.29092	1.81606	1.31542	1.76426	1.86688	1.53077	1.53453	1.67352	1.5143	1.54151	1.72694		0.977344	0.97562	0.975664	0.977077	0.985962	0.974532	0.977892	0.974968	0.976843	0.967467	0.983072	0.981692
97	1.59974	1.29388	1.81798	1.3165	1.76388	1.86944	1.53586	1.54324	1.67146	1.51352	1.54396	1.72739		0.977143	0.975487	0.975825	0.974559	0.98289	0.977041	0.97531	0.975195	0.977874	0.966802	0.984588	0.982996
98	1.60325	1.29691	1.81975	1.31799	1.76843	1.87483	1.53799	1.54594	1.67828	1.5169	1.54654	1.73223		0.977025	0.97476	0.975898	0.976572	0.984758	0.973931	0.973656	0.973578	0.976752	0.968936	0.985727	0.982704
99	1.60135	1.29718	1.81849	1.31818	1.76897	1.87268	1.53343	1.54493	1.67448	1.51263	1.5445	1.72939		0.976195	0.975432	0.974445	0.975252	0.983716	0.974558	0.97524	0.970972	0.974754	0.970017	0.982574	0.981189
100	1.60319	1.2989	1.82001	1.31892	1.76792	1.87715	1.53573	1.54646	1.67303	1.51685	1.5488	1.7313		0.975853	0.975774	0.975583	0.975993	0.984057	0.974073	0.972864	0.972355	0.974125	0.964899	0.982366	0.982293
101	1.60328	1.29868	1.81878	1.31775	1.76892	1.87931	1.53548	1.54715	1.67701	1.51705	1.54711	1.72879		0.975945	0.974003	0.973885	0.974496	0.985188	0.974199	0.974116	0.972945	0.97638	0.967152	0.982689	0.980338
102	1.60511	1.30183	1.82102	1.32064	1.76942	1.88354	1.53596	1.55002	1.67712	1.51722	1.55052	1.72892		0.976132	0.974514	0.973748	0.974894	0.98416	0.972738	0.973546	0.971615	0.978403	0.968787	0.982589	0.982461
103	1.60675	1.30358	1.82059	1.32098	1.77455	1.88277	1.53585	1.55503	1.67474	1.52022	1.5518	1.73417		0.975541	0.974209	0.974165	0.974125	0.98451	0.971335	0.97475	0.971405	0.975479	0.965274	0.983453	0.982247
104	1.60474	1.30298	1.81888	1.3205	1.77172	1.8807	1.53357	1.55093	1.67287	1.51761	1.54947	1.73289		0.974907	0.972997	0.973337	0.973558	0.981487	0.970666	0.971918	0.97434	0.975315	0.966959	0.982792	0.980603
105	1.60776	1.30574	1.82083	1.32268	1.77292	1.88936	1.53391	1.55753	1.67419	1.52214	1.55243	1.73362		0.974606	0.971784	0.97423	0.974067	0.983362	0.971658	0.972831	0.967907	0.975192	0.965855	0.983419	0.980364
106	1.60664	1.30651	1.81723	1.32141	1.77259	1.8858	1.53403	1.5543	1.67877	1.51679	1.55246	1.73317		0.97495	0.973928	0.972539	0.973956	0.984548	0.97115	0.972981	0.971293	0.975798	0.966732	0.981628	0.979894
107	1.60942	1.30821	1.82273	1.3255	1.77656	1.89002	1.53367	1.5603	1.67318	1.52007	1.55784	1.73555		0.974657	0.972057	0.972593	0.974015	0.983473	0.970846	0.971886	0.972869	0.974347	0.967004	0.982181	0.979957
108	1.60734	1.30819	1.81667	1.32059	1.77365	1.88769	1.53351	1.56021	1.67916	1.51243	1.55507	1.73352		0.974152	0.972607	0.975004	0.971795	0.983634	0.968298	0.973142	0.970853	0.972972	0.963128	0.984832	0.979411
109	1.61091	1.31309	1.82268	1.32428	1.77947	1.89294	1.53319	1.56259	1.67637	1.51954	1.55788	1.73798		0.974097	0.973486	0.972862	0.972532	0.981221	0.97315	0.972548	0.970665	0.9744	0.964573	0.980364	0.979266
110	1.61012	1.31076	1.82162	1.32402	1.77666	1.89145	1.53509	1.56365	1.67472	1.51848	1.55803	1.73686		0.973045	0.972426	0.97076	0.972576	0.982823	0.968971	0.969906	0.969483	0.973216	0.963451	0.980735	0.979145
111	1.60964	1.31382	1.81976	1.32399	1.77715	1.89003	1.53095	1.5605	1.68144	1.5147	1.5585	1.73525		0.972791	0.970743	0.972418	0.972319	0.981376	0.967678	0.971564	0.967828	0.97252	0.96432	0.980073	0.979859
112	1.60891	1.31361	1.81818	1.32307	1.77778	1.89036	1.52957	1.56451	1.67288	1.51585	1.55637	1.73587		0.973131	0.97374	0.973576	0.972631	0.983773	0.969567	0.971043	0.9664	0.971026	0.963028	0.980612	0.979042
113	1.61182	1.3175	1.82036	1.32498	1.7794	1.88977	1.53239	1.56536	1.68435	1.51736	1.56084	1.73775		0.973066	0.971528	0.972199	0.972878	0.98178	0.969066	0.971853	0.970264	0.972147	0.963353	0.980266	0.978396
114	1.61156	1.31632	1.81831	1.32623	1.77813	1.89306	1.5323	1.56697	1.67866	1.51831	1.56035	1.73849		0.9728	0.970028	0.973388	0.972119	0.982054	0.968191	0.970534	0.968715	0.973952	0.963211	0.979883	0.978719
115	1.61153	1.3166	1.81715	1.32454	1.77967	1.89762	1.53058	1.56656	1.68159	1.51455	1.56329	1.7347		0.972123	0.97006	0.970558	0.973098	0.980891	0.967497	0.97018	0.966482	0.973531	0.962237	0.979831	0.978992
116	1.61034	1.31799	1.81553	1.32335	1.77779	1.8979	1.52769	1.57005	1.67739	1.5114	1.5613	1.7333		0.972433	0.970975	0.970852	0.971374	0.982417	0.969302	0.970568	0.970007	0.97307	0.960874	0.979372	0.977948
117	1.61265	1.3195	1.81823	1.32495	1.78106	1.90082	1.52948	1.57165	1.67771	1.51661	1.56404	1.73506		0.971777	0.971278	0.969507	0.969886	0.982183	0.967036	0.968211	0.968259	0.973035	0.961367	0.979282	0.979506
118	1.61236	1.32139	1.81655	1.32422	1.78016	1.89809	1.52714	1.57352	1.68349	1.51231	1.56277	1.73626		0.972142	0.970843	0.969927	0.971704	0.981767	0.968022	0.970635	0.968714	0.972965	0.962183	0.978674	0.978128
119	1.61006	1.32042	1.81394	1.32374	1.7774	1.89892	1.52351	1.56802	1.67819	1.51136	1.56128	1.73381		0.971271	0.970663	0.969781	0.971654	0.981264	0.964326	0.969495	0.966051	0.970576	0.962433	0.980457	0.977279
120	1.6135	1.32445	1.81536	1.3253	1.78336	1.90336	1.52634	1.57551	1.68148	1.51013	1.56682	1.73634		0.971021	0.968869	0.96931	0.969366	0.980082	0.969937	0.969213	0.969892	0.968634	0.958142	0.978483	0.979299
121	1.61236	1.32476	1.81441	1.32446	1.77856	1.90158	1.52466	1.57149	1.6779	1.51586	1.56706	1.73527		0.970978	0.969139	0.968689	0.969665	0.980796	0.967495	0.967881	0.96744	0.972449	0.959959	0.979157	0.978088
122	1.6099	1.32244	1.80991	1.32364	1.77666	1.89562	1.52138	1.57008	1.6801	1.51208	1.56435	1.73266		0.970582	0.968021	0.969364	0.96894	0.979811	0.968322	0.967423	0.966859	0.970363	0.960661	0.979508	0.977125
123	1.61403	1.32616	1.81338	1.32685	1.78143	1.90137	1.52465	1.57588	1.68207	1.51678	1.56906	1.73672		0.970674	0.968056	0.969182	0.970021	0.981197	0.966518	0.967884	0.965014	0.971077	0.961404	0.979769	0.977296
124	1.61284	1.32656	1.81151	1.32482	1.77692	1.90477	1.52042	1.57716	1.68082	1.5171	1.56906	1.73213		0.969633	0.967951	0.969089	0.969032	0.979021	0.966111	0.967554	0.963388	0.966564	0.959897	0.978512	0.978845
125	1.61058	1.32725	1.80697	1.32365	1.77774	1.9	1.51735	1.57647	1.6778	1.5115	1.56564	1.73202		0.969757	0.968279	0.969087	0.967802	0.980103	0.965639	0.968719	0.96644	0.966726	0.959442	0.97763	0.977455
126	1.61227	1.32844	1.80891	1.32467	1.77768	1.90379	1.51745	1.57812	1.67875	1.51405	1.56949	1.73359		0.970305	0.968183	0.968098	0.969162	0.980243	0.967053	0.967787	0.966106	0.972006	0.957935	0.979257	0.977529
127	1.61238	1.3289	1.80388	1.32482	1.77784	1.90415	1.52001	1.58011	1.68049	1.51236	1.57141	1.73219		0.970321	0.969278	0.968656	0.967855	0.98241	0.965355	0.967237	0.968207	0.968773	0.960076	0.979257	0.976424
128	1.61214	1.33014	1.80481	1.32462	1.77834	1.90259	1.51878	1.57821	1.68041	1.5138	1.57076	1.7311		0.969218	0.967545	0.968015	0.968179	0.978782	0.965967	0.967395	0.964574	0.968005	0.961049	0.976481	0.975403
129	1.61221	1.32967	1.80381	1.32471	1.77854	1.90523	1.51681	1.57699	1.67823	1.51595	1.57122	1.73318		0.969146	0.96762	0.96701	0.967714	0.979847	0.965484	0.966923	0.96819	0.966902	0.957434	0.979028	0.974453
130	1.60961	1.33077	1.79951	1.32255	1.7729	1.90008	1.5134	1.57754	1.6795	1.51505	1.56688	1.72756		0.968825	0.966997	0.966115	0.967441	0.979487	0.964844	0.966283	0.964969	0.967228	0.960633	0.978079	0.974995
131	1.6141	1.33427	1.8028	1.32826	1.77734	1.90933	1.5155	1.58331	1.67731	1.51621	1.57581	1.73491		0.968835	0.967055	0.968113	0.96706	0.978106	0.964706	0.966331	0.966354	0.969041	0.958521	0.977073	0.974829
132	1.6078	1.33035	1.7956	1.3199	1.77005	1.8989	1.50934	1.5784	1.67401	1.51089	1.57071	1.72766		0.968777	0.966514	0.966885	0.967594	0.980543	0.962238	0.96669	0.964496	0.969355	0.957027	0.978534	0.976668
133	1.60851	1.33119	1.79331	1.32184	1.77171	1.90001	1.50795	1.58188	1.67572	1.50955	1.5729	1.72756		0.968984	0.967315	0.968196	0.967023	0.977787	0.963369	0.966055	0.966526	0.969954	0.957493	0.978839	0.976264
134	1.61228	1.33632	1.79817	1.32523	1.7745	1.9078	1.50859	1.58438	1.67994	1.51431	1.57384	1.732		0.967899	0.966003	0.964624	0.96686	0.979572	0.962607	0.966406	0.962807	0.969227	0.958087	0.975639	0.975057
135	1.60922	1.33431	1.7914	1.32363	1.77293	1.8989	1.50607	1.58154	1.67594	1.51361	1.57538	1.72767		0.967761	0.966383	0.964941	0.967419	0.979715	0.962186	0.966272	0.962569	0.969214	0.954099	0.977199	0.975376
136	1.60752	1.33394	1.79177	1.31943	1.76897	1.90289	1.50348	1.58395	1.67165	1.50789	1.57283	1.72594		0.967472	0.96542	0.964433	0.967059	0.978844	0.963471	0.964623	0.964091	0.969339	0.952864	0.97713	0.974917
137	1.60792	1.33432	1.79022	1.32099	1.76963	1.90175	1.50361	1.58237	1.67421	1.51137	1.57449	1.72414		0.967408	0.965221	0.963887	0.967107	0.979636	0.962381	0.963937	0.963679	0.96695	0.955514	0.975466	0.977705
138	1.60507	1.33363	1.78571	1.31957	1.76464	1.90202	1.49839	1.58379	1.67095	1.50577	1.57004	1.72123		0.96702	0.9643	0.965601	0.965754	0.97715	0.963039	0.96367	0.966376	0.96458	0.955838	0.976959	0.973952
139	1.60899	1.33837	1.78893	1.32091	1.7696	1.90564	1.50131	1.58623	1.67257	1.51217	1.57701	1.72619		0.967284	0.965028	0.965075	0.966047	0.979101	0.961563	0.96418	0.96585	0.965437	0.957892	0.975702	0.974253
140	1.60711	1.33758	1.78337	1.31941	1.76781	1.90107	1.50063	1.58692	1.67125	1.51186	1.57505	1.72327		0.966671	0.963766	0.965232	0.965047	0.978451	0.963222	0.964309	0.963559	0.963419	0.9554	0.976834	0.974137
141	1.60381	1.33759	1.78044	1.31929	1.76372	1.90254	1.49283	1.58195	1.66709	1.50276	1.57415	1.71951		0.966847	0.963965	0.964674	0.96501	0.978997	0.962021	0.963784	0.965595	0.965015	0.954853	0.975679	0.975724
142	1.60572	1.3394	1.78134	1.31811	1.76723	1.90055	1.49422	1.58307	1.67311	1.50934	1.5748	1.7217		0.966987	0.965219	0.966368	0.964416	0.977741	0.961955	0.963277	0.966043	0.967172	0.954637	0.975319	0.974709
143	1.60309	1.33774	1.77621	1.31646	1.76187	1.89891	1.4906	1.58619	1.66768	1.50526	1.57457	1.71845		0.965833	0.964334	0.964527	0.964586	0.976604	0.96194	0.963296	0.960251	0.96593	0.953756	0.974535	0.974408
144	1.60268	1.33747	1.77636	1.31683	1.76071	1.89999	1.48889	1.5862	1.66582	1.50563	1.57486	1.71671		0.965254	0.963381	0.964285	0.963811	0.977734	0.960565	0.963349	0.959039	0.964242	0.955094	0.974564	0.971728
145	1.60303	1.33933	1.7759	1.31735	1.76282	1.90282	1.48886	1.58216	1.66792	1.50058	1.57649	1.71913		0.965869	0.962798	0.963537	0.964765	0.97754	0.961267	0.964565	0.963442	0.963979	0.954306	0.974784	0.973574
146	1.60072	1.3375	1.77324	1.31519	1.75802	1.89793	1.48717	1.58634	1.66242	1.50077	1.57545	1.71388		0.965136	0.96324	0.963106	0.964023	0.977281	0.961936	0.963186	0.961165	0.963163	0.951937	0.973234	0.974224
147	1.60045	1.33868	1.76862	1.31367	1.75599	1.89919	1.48403	1.58779	1.66794	1.49996	1.57564	1.71341		0.964985	0.962304	0.964426	0.963484	0.976551	0.961164	0.961287	0.961098	0.964884	0.951639	0.975204	0.972793
148	1.60141	1.34018	1.76881	1.31578	1.75773	1.90328	1.48291	1.58701	1.66561	1.50565	1.57545	1.71311		0.964942	0.962659	0.962327	0.96345	0.978143	0.960122	0.962228	0.959035	0.964088	0.95521	0.974631	0.972468
149	1.59892	1.33971	1.76582	1.31291	1.7547	1.89905	1.48099	1.58341	1.66769	1.49873	1.57423	1.71091		0.9644	0.962269	0.964257	0.96421	0.976266	0.960597	0.962479	0.961498	0.962583	0.947993	0.972715	0.973528
150	1.59976	1.34143	1.76431	1.31483	1.7542	1.89908	1.4797	1.58647	1.66566	1.5026	1.57713	1.71191		0.963482	0.961102	0.962091	0.963536	0.975881	0.958953	0.962544	0.95508	0.96312	0.951357	0.972167	0.972466
151	1.59571	1.33951	1.75913	1.31128	1.75017	1.89576	1.47495	1.58015	1.66107	1.50162	1.57499	1.70417		0.964106	0.96272	0.962402	0.96274	0.975046	0.962541	0.961165	0.958524	0.963405	0.951122	0.973366	0.97214
152	1.59682	1.341	1.7606	1.31269	1.75262	1.89607	1.47635	1.58105	1.66226	1.49716	1.57748	1.70777		0.963713	0.9618	0.961005	0.963396	0.976098	0.959453	0.960383	0.959708	0.964709	0.949826	0.971622	0.972841
153	1.59601	1.34139	1.75622	1.31135	1.75086	1.89895	1.47379	1.58337	1.66087	1.49663	1.57638	1.70636		0.963355	0.96143	0.96085	0.962269	0.975529	0.957677	0.961526	0.95954	0.964254	0.948505	0.973115	0.972206
154	1.59321	1.33996	1.75134	1.30811	1.74658	1.89538	1.47015	1.58274	1.66082	1.49234	1.57531	1.70261		0.963116	0.96221	0.961622	0.962216	0.975427	0.956743	0.961734	0.957243	0.961578	0.950578	0.972614	0.972312
155	1.59313	1.33978	1.74991	1.30951	1.7472	1.89458	1.4674	1.5851	1.6573	1.49612	1.57555	1.70198		0.962922	0.961053	0.961474	0.961616	0.975314	0.956536	0.960548	0.959271	0.963831	0.947492	0.972835	0.972166
156	1.59224	1.34102	1.74577	1.30801	1.74465	1.89369	1.46697	1.58246	1.65974	1.49354	1.57793	1.7009		0.962835	0.959653	0.960909	0.961209	0.975851	0.957543	0.959761	0.957915	0.961374	0.949644	0.973014	0.97431
157	1.59247	1.34096	1.74746	1.30795	1.74403	1.89241	1.46724	1.58393	1.65736	1.49519	1.57976	1.70093		0.961237	0.959171	0.960313	0.960434	0.975373	0.95709	0.959328	0.955187	0.959462	0.944672	0.972402	0.970176
158	1.58959	1.33976	1.74217	1.30443	1.74214	1.89164	1.46221	1.58079	1.65824	1.49071	1.57605	1.69736		0.962144	0.960088	0.960423	0.960092	0.975019	0.958514	0.959283	0.957995	0.961651	0.946759	0.972708	0.971046
159	1.58894	1.34236	1.74046	1.30519	1.73842	1.88788	1.45906	1.58449	1.65549	1.49159	1.57716	1.69627		0.962103	0.959268	0.961136	0.961342	0.974426	0.95814	0.960203	0.957326	0.961352	0.947137	0.97167	0.971128
160	1.5881	1.34239	1.7384	1.30369	1.73775	1.88837	1.45573	1.58198	1.65668	1.48818	1.57987	1.69608		0.96144	0.959954	0.960209	0.96119	0.975912	0.956439	0.960244	0.956221	0.959139	0.945173	0.970155	0.971202
161	1.58695	1.34136	1.73639	1.30245	1.73635	1.88511	1.4564	1.5821	1.65685	1.48562	1.58072	1.69315		0.961959	0.958874	0.959804	0.959811	0.974859	0.955769	0.960267	0.95803	0.962555	0.950256	0.972224	0.969099
162	1.58477	1.34048	1.73145	1.30166	1.73465	1.88636	1.45531	1.57808	1.65321	1.48204	1.5768	1.6924		0.961355	0.959763	0.959341	0.959999	0.974949	0.95514	0.959633	0.954281	0.960928	0.947562	0.971835	0.971478
163	1.58582	1.34086	1.73254	1.3021	1.73535	1.88717	1.45355	1.58324	1.65484	1.48452	1.57757	1.69234		0.96143	0.958421	0.958696	0.959607	0.974631	0.956541	0.958381	0.95908	0.961231	0.947269	0.97174	0.970137
164	1.58312	1.34206	1.72862	1.29847	1.73227	1.88369	1.44864	1.5789	1.6511	1.48371	1.57752	1.68936		0.961134	0.95894	0.959951	0.960048	0.974599	0.956322	0.958375	0.954274	0.960421	0.946173	0.971537	0.97183
165	1.58302	1.34243	1.72455	1.29953	1.73071	1.88382	1.44886	1.57861	1.65428	1.48816	1.57568	1.6866		0.960418	0.957688	0.957751	0.959126	0.974619	0.955329	0.958604	0.953256	0.959728	0.946688	0.971981	0.969835
166	1.57965	1.33895	1.72054	1.29668	1.72904	1.87784	1.44605	1.57694	1.65285	1.47844	1.57407	1.68477		0.960664	0.959381	0.957637	0.958395	0.972555	0.956952	0.959141	0.954299	0.96095	0.946154	0.972756	0.969082
167	1.58017	1.33902	1.72274	1.29757	1.72773	1.87981	1.44278	1.57552	1.65046	1.48466	1.57713	1.68441		0.960296	0.958374	0.958986	0.958638	0.974243	0.956302	0.957762	0.956292	0.959024	0.943317	0.971669	0.968649
168	1.57674	1.33771	1.71416	1.29514	1.72394	1.87323	1.43862	1.57496	1.64843	1.4812	1.5754	1.6813		0.959807	0.95756	0.957474	0.958738	0.973243	0.955062	0.957083	0.953195	0.957974	0.945524	0.971463	0.970556
169	1.57757	1.34017	1.71602	1.29514	1.72499	1.87837	1.43929	1.57096	1.65	1.47988	1.57738	1.68105		0.960291	0.956688	0.958083	0.9574	0.974619	0.956258	0.957736	0.956433	0.959815	0.945361	0.971322	0.969481
170	1.57614	1.33885	1.71261	1.29459	1.72276	1.87509	1.43561	1.57642	1.64793	1.4793	1.57696	1.67746		0.959041	0.956614	0.957653	0.957383	0.973857	0.954356	0.956337	0.955926	0.957117	0.94127	0.970505	0.968434
171	1.57492	1.33873	1.71084	1.29334	1.72125	1.87378	1.43617	1.57207	1.64936	1.47353	1.57713	1.67787		0.959024	0.957046	0.957129	0.957542	0.973473	0.954235	0.95571	0.955338	0.95689	0.944626	0.968889	0.968382
172	1.57356	1.33896	1.70405	1.29196	1.71746	1.87256	1.43341	1.57463	1.64657	1.47741	1.5763	1.67583		0.958937	0.956263	0.956619	0.957427	0.972101	0.954321	0.956303	0.952729	0.958587	0.94578	0.969949	0.968226
173	1.56973	1.3368	1.70368	1.28802	1.71697	1.86486	1.42923	1.56768	1.64407	1.46997	1.57476	1.67102		0.959003	0.955548	0.957283	0.957061	0.973667	0.953454	0.956214	0.954403	0.959864	0.944189	0.969752	0.967598
174	1.57	1.33762	1.69967	1.28862	1.71536	1.86991	1.42787	1.56906	1.64311	1.47454	1.57516	1.66904		0.958399	0.955189	0.956042	0.956561	0.973966	0.953531	0.954562	0.952822	0.956762	0.945338	0.969317	0.968297
175	1.56887	1.33626	1.69922	1.28942	1.71352	1.86922	1.42353	1.57171	1.64178	1.47007	1.57334	1.6695		0.957968	0.956781	0.95612	0.956273	0.971208	0.952804	0.955221	0.953756	0.956392	0.942	0.968749	0.96834
176	1.56749	1.33636	1.69541	1.28737	1.71223	1.86549	1.42159	1.56677	1.64349	1.47209	1.57177	1.66985		0.957628	0.95491	0.957356	0.955765	0.972158	0.950637	0.955292	0.952643	0.959531	0.939853	0.969817	0.965951
177	1.56532	1.33452	1.69247	1.28607	1.70831	1.86487	1.42113	1.56671	1.63568	1.46932	1.57333	1.66611		0.957756	0.955676	0.956138	0.957243	0.971912	0.951691	0.955329	0.951508	0.957346	0.941518	0.968915	0.968036
178	1.56457	1.33674	1.69058	1.28544	1.70885	1.86409	1.41793	1.56465	1.63952	1.46607	1.5733	1.66314		0.957463	0.955147	0.954416	0.955432	0.971712	0.951673	0.955961	0.953311	0.95517	0.942436	0.969729	0.967107
179	1.56302	1.33409	1.68705	1.28284	1.7051	1.86071	1.41713	1.56455	1.64227	1.46648	1.57134	1.66163		0.957308	0.954338	0.954662	0.956028	0.971187	0.954596	0.954859	0.951719	0.956458	0.940662	0.968415	0.967467
180	1.55881	1.33251	1.68247	1.28106	1.70229	1.85313	1.41023	1.55988	1.63874	1.4615	1.56715	1.65792		0.957232	0.955437	0.955333	0.956098	0.972461	0.950083	0.954722	0.953357	0.955515	0.940643	0.969449	0.966449
181	1.5615	1.3352	1.68389	1.28272	1.70273	1.85774	1.4148	1.5623	1.64262	1.46213	1.5725	1.65987		0.956517	0.953469	0.953469	0.955114	0.97317	0.94992	0.954739	0.949645	0.95545	0.941408	0.967832	0.967472
182	1.55718	1.33264	1.67803	1.279	1.6994	1.85416	1.40787	1.56043	1.63249	1.46109	1.56835	1.65551		0.957047	0.954193	0.954412	0.954535	0.972204	0.952013	0.954219	0.951339	0.956258	0.943443	0.967127	0.967773
183	1.55473	1.3294	1.67464	1.27783	1.69666	1.84901	1.40551	1.55602	1.63458	1.45772	1.56712	1.65358		0.956321	0.953239	0.954874	0.954765	0.971434	0.950107	0.952828	0.953374	0.955115	0.940506	0.967485	0.965807
184	1.55625	1.33237	1.67448	1.28026	1.69502	1.8543	1.40559	1.55664	1.63465	1.46077	1.57103	1.65359		0.956403	0.953087	0.953548	0.95423	0.971606	0.952197	0.953814	0.951084	0.954429	0.940468	0.96903	0.966945
185	1.55351	1.3314	1.67044	1.27579	1.69335	1.84748	1.40184	1.55746	1.63492	1.45631	1.56738	1.65229		0.95596	0.952588	0.954094	0.954475	0.970382	0.950452	0.952889	0.949396	0.954655	0.942021	0.967289	0.967314
186	1.5507	1.32966	1.6671	1.27491	1.68975	1.84352	1.39785	1.55619	1.63349	1.45293	1.56473	1.64755		0.955813	0.953322	0.952443	0.953854	0.971662	0.948491	0.953285	0.9497	0.956117	0.9405	0.968116	0.966456
187	1.55094	1.33018	1.66691	1.27446	1.68885	1.84716	1.39876	1.55404	1.63123	1.45397	1.56711	1.64761		0.955704	0.95297	0.953999	0.954142	0.970532	0.949408	0.953133	0.949401	0.955451	0.940059	0.96583	0.96782
188	1.54689	1.32674	1.65984	1.27203	1.68533	1.84135	1.39474	1.55218	1.63103	1.4458	1.56457	1.64216		0.955144	0.951803	0.952279	0.954166	0.970724	0.948844	0.95278	0.950261	0.953725	0.939426	0.966414	0.96616
189	1.54588	1.32714	1.65702	1.27031	1.68263	1.84154	1.39079	1.55307	1.62693	1.44844	1.56327	1.64351		0.954786	0.952494	0.951153	0.952948	0.970201	0.949446	0.952333	0.949481	0.953652	0.93754	0.967231	0.966169
190	1.54495	1.32664	1.65701	1.26875	1.68158	1.83893	1.38954	1.55047	1.62819	1.4466	1.56478	1.64194		0.954979	0.951465	0.953262	0.95185	0.970694	0.949305	0.951003	0.950739	0.95467	0.939454	0.966812	0.965518
191	1.54379	1.3266	1.65429	1.26978	1.68161	1.83892	1.3882	1.54918	1.6247	1.4438	1.56595	1.63864		0.954743	0.952014	0.951535	0.953687	0.969629	0.949723	0.950949	0.951131	0.952985	0.939593	0.966332	0.964593
192	1.54295	1.32555	1.65316	1.26889	1.67985	1.83508	1.38541	1.55024	1.62696	1.44575	1.56499	1.63656		0.95413	0.951197	0.950146	0.952195	0.970698	0.947678	0.951668	0.94706	0.954053	0.939067	0.966014	0.965649
193	1.53976	1.32384	1.6472	1.26652	1.67586	1.8312	1.38244	1.5485	1.62482	1.44122	1.56178	1.63392		0.953892	0.951407	0.950757	0.952863	0.968492	0.946604	0.951282	0.949459	0.953251	0.937082	0.966676	0.96494
194	1.53657	1.32123	1.64339	1.26364	1.67065	1.83011	1.37898	1.5452	1.62114	1.43837	1.55877	1.63076		0.953579	0.95032	0.951813	0.952601	0.968908	0.94888	0.951548	0.94634	0.951093	0.93826	0.965779	0.963823
195	1.53797	1.32323	1.64341	1.266	1.67218	1.82873	1.37931	1.54616	1.62782	1.43807	1.56102	1.63171		0.953418	0.95015	0.949911	0.951954	0.970119	0.947736	0.950237	0.946931	0.953685	0.935556	0.966059	0.965257
196	1.53368	1.31999	1.63597	1.26194	1.66695	1.82696	1.37516	1.54376	1.6188	1.43559	1.55811	1.62728		0.953674	0.950364	0.950559	0.952209	0.970222	0.948162	0.951798	0.946649	0.953442	0.937008	0.965618	0.964382
197	1.53266	1.31883	1.63622	1.26062	1.66658	1.82188	1.37353	1.53966	1.62032	1.43616	1.55831	1.62714		0.95313	0.95083	0.950671	0.951237	0.969451	0.947693	0.949659	0.947641	0.952627	0.935432	0.96557	0.963623
198	1.53224	1.31847	1.63273	1.26166	1.66594	1.82321	1.37179	1.54099	1.62194	1.432	1.55957	1.62638		0.95244	0.950954	0.951184	0.951672	0.968131	0.945842	0.949045	0.945044	0.951584	0.934719	0.965518	0.963144
199	1.52935	1.31839	1.63047	1.25932	1.66228	1.82264	1.36829	1.53672	1.61638	1.43153	1.55549	1.62136		0.952446	0.949073	0.948718	0.950939	0.969826	0.945716	0.950126	0.946885	0.951316	0.935477	0.965219	0.96361
200	1.52901	1.31805	1.62785	1.25937	1.66288	1.81563	1.36785	1.53617	1.62048	1.43051	1.55925	1.62111		0.95217	0.949543	0.950069	0.950972	0.969307	0.94553	0.949203	0.943053	0.951036	0.938287	0.963718	0.963151
201	1.52662	1.31614	1.62381	1.25745	1.65658	1.81566	1.36485	1.5393	1.61366	1.43021	1.5566	1.61858		0.952282	0.94973	0.950754	0.950668	0.967878	0.945075	0.949366	0.946879	0.951698	0.934005	0.964994	0.964053
202	1.52224	1.31445	1.61971	1.25291	1.6528	1.80914	1.36156	1.52808	1.6141	1.42492	1.55173	1.61526		0.952008	0.948749	0.949306	0.950142	0.96877	0.946773	0.948233	0.944798	0.950284	0.936002	0.965679	0.963353
203	1.52307	1.31575	1.61715	1.25467	1.65507	1.81006	1.35964	1.53126	1.61406	1.42592	1.55548	1.61467		0.951724	0.948619	0.94987	0.949867	0.968838	0.944645	0.949121	0.944125	0.950298	0.93492	0.965375	0.963284
204	1.51993	1.31149	1.61523	1.25211	1.65086	1.80759	1.35532	1.52995	1.61072	1.42381	1.55178	1.6104		0.95115	0.948127	0.948873	0.950086	0.966713	0.945121	0.948908	0.945661	0.948729	0.933557	0.9644	0.962478
205	1.52038	1.31387	1.61293	1.25211	1.65096	1.80371	1.35661	1.53014	1.61442	1.42294	1.55348	1.61298		0.951162	0.948126	0.949147	0.948819	0.968477	0.944415	0.947956	0.944406	0.94945	0.935012	0.964544	0.962429
206	1.51772	1.31306	1.61258	1.25196	1.64804	1.80205	1.35274	1.53132	1.60802	1.41679	1.55058	1.60777		0.950832	0.947102	0.948664	0.949453	0.96832	0.944846	0.947581	0.943272	0.94848	0.934518	0.964116	0.962797
207	1.51365	1.30998	1.60563	1.24807	1.64238	1.79675	1.35012	1.52624	1.60622	1.41383	1.54821	1.60274		0.950751	0.948151	0.9489	0.950065	0.967457	0.944314	0.948068	0.94502	0.948753	0.931923	0.963344	0.962265
208	1.51361	1.30985	1.6051	1.24763	1.64135	1.79773	1.3494	1.52345	1.60665	1.41552	1.54817	1.60487		0.950261	0.946999	0.947913	0.947862	0.967162	0.944459	0.946973	0.945009	0.949878	0.931763	0.96326	0.961589
209	1.51041	1.30787	1.60143	1.24638	1.63878	1.7893	1.34531	1.52138	1.60507	1.41015	1.54684	1.60196		0.950358	0.94751	0.949221	0.947987	0.968536	0.942753	0.94757	0.944314	0.948273	0.931532	0.963911	0.962327
210	1.50924	1.30676	1.59893	1.24562	1.63788	1.78721	1.34409	1.52133	1.60767	1.40933	1.54426	1.59859		0.949509	0.946315	0.946841	0.94778	0.967078	0.94318	0.947051	0.942421	0.946676	0.93214	0.961971	0.96314
211	1.50727	1.30601	1.59641	1.24475	1.63428	1.78737	1.34138	1.51674	1.60285	1.40629	1.54563	1.59825		0.950279	0.946523	0.947065	0.947988	0.966031	0.943054	0.946809	0.94524	0.949932	0.935667	0.962228	0.962534
212	1.50624	1.30625	1.59454	1.24413	1.631	1.78524	1.34041	1.51604	1.60285	1.40723	1.54454	1.59637		0.949456	0.946781	0.948058	0.947552	0.966321	0.942681	0.94629	0.941898	0.949086	0.932346	0.961342	0.961658
213	1.50327	1.30325	1.59015	1.24066	1.62938	1.78117	1.33716	1.5148	1.59648	1.40787	1.54141	1.59359		0.949011	0.946467	0.947753	0.947507	0.96682	0.942908	0.946573	0.940969	0.94862	0.928504	0.962591	0.96041
214	1.50304	1.30406	1.59066	1.24174	1.62809	1.77716	1.33612	1.51663	1.60107	1.40164	1.54482	1.59142		0.94934	0.945424	0.945346	0.948266	0.966442	0.941447	0.945975	0.944757	0.947689	0.932419	0.962483	0.962488
215	1.49794	1.30042	1.58405	1.23889	1.62516	1.77143	1.33101	1.50791	1.59575	1.39735	1.53932	1.58601		0.949321	0.946154	0.947037	0.946954	0.965095	0.943683	0.945876	0.942714	0.948585	0.931012	0.963706	0.961719
216	1.49725	1.30012	1.58138	1.23844	1.62145	1.77222	1.33028	1.50996	1.59357	1.39751	1.53944	1.58541		0.948553	0.944942	0.946161	0.947067	0.966001	0.940834	0.945475	0.943176	0.947455	0.931151	0.961545	0.960272
217	1.49726	1.30191	1.58121	1.23965	1.62169	1.77085	1.33072	1.50766	1.59575	1.39494	1.53955	1.58597		0.948209	0.944994	0.945581	0.946892	0.966546	0.94163	0.946187	0.939646	0.946386	0.930682	0.960984	0.96077
218	1.4925	1.29603	1.57538	1.23347	1.61625	1.76542	1.32426	1.5053	1.5915	1.39424	1.53518	1.58051		0.948199	0.944685	0.945676	0.946983	0.965961	0.941159	0.945298	0.940976	0.947452	0.928926	0.963047	0.960029
219	1.49174	1.29757	1.57459	1.23298	1.61382	1.7642	1.32339	1.50423	1.59187	1.39032	1.53616	1.58004		0.948033	0.944348	0.945728	0.945871	0.966615	0.940126	0.943616	0.943288	0.946274	0.930313	0.961651	0.960535
220	1.49077	1.29662	1.57424	1.23424	1.61282	1.76047	1.32239	1.50328	1.59064	1.39033	1.53573	1.57768		0.947426	0.944993	0.944489	0.945491	0.96611	0.939396	0.944565	0.939706	0.947108	0.927931	0.961388	0.960506
221	1.48755	1.29506	1.56976	1.23123	1.60828	1.75508	1.31967	1.50063	1.58782	1.38525	1.53466	1.57564		0.947193	0.943489	0.944664	0.945731	0.965454	0.940549	0.944072	0.939914	0.945918	0.929442	0.960407	0.95948
222	1.48629	1.29471	1.56696	1.23128	1.60718	1.753	1.31819	1.50043	1.58642	1.38279	1.53394	1.57432		0.947041	0.943728	0.944793	0.945119	0.965412	0.939269	0.943825	0.939943	0.947896	0.928145	0.960697	0.958618
223	1.48339	1.29182	1.56255	1.22824	1.6041	1.74991	1.31645	1.49679	1.58289	1.38366	1.5303	1.57056		0.946795	0.943486	0.944189	0.944848	0.964853	0.939877	0.943466	0.941062	0.945439	0.928484	0.959214	0.95983
224	1.48209	1.28993	1.56125	1.22872	1.601	1.74721	1.31241	1.49556	1.58407	1.38135	1.53162	1.56986		0.946779	0.943022	0.944515	0.945054	0.964921	0.939498	0.943033	0.940175	0.944829	0.92766	0.96237	0.959498
225	1.47979	1.29071	1.55654	1.22717	1.59786	1.74433	1.31209	1.49128	1.58131	1.37906	1.53025	1.56708		0.946545	0.94322	0.944377	0.944469	0.964324	0.939134	0.943116	0.939966	0.94549	0.926983	0.960796	0.960121
226	1.47967	1.29077	1.55646	1.22722	1.59836	1.74135	1.30964	1.49451	1.58217	1.37707	1.53179	1.56708		0.945721	0.942153	0.943996	0.9441	0.963348	0.938987	0.942625	0.939296	0.942888	0.927364	0.960079	0.958091
227	1.47561	1.28768	1.55306	1.22528	1.59292	1.73482	1.30705	1.48678	1.57678	1.37739	1.52807	1.56183		0.945792	0.94275	0.94309	0.944066	0.963569	0.937964	0.943058	0.93978	0.943541	0.926813	0.959946	0.959134
228	1.47333	1.28608	1.5497	1.22218	1.59062	1.73183	1.3033	1.48705	1.57578	1.37218	1.52884	1.55907		0.945692	0.942772	0.943238	0.944342	0.965511	0.93804	0.941387	0.938689	0.945185	0.925129	0.960105	0.958219
229	1.47121	1.28529	1.54684	1.22275	1.58766	1.72744	1.30143	1.4862	1.57666	1.36668	1.52527	1.55711		0.945466	0.94242	0.94202	0.944267	0.964099	0.937179	0.942482	0.940825	0.943685	0.925258	0.959353	0.958541
230	1.4699	1.2842	1.54375	1.22125	1.58484	1.72792	1.30086	1.48281	1.57357	1.36855	1.52383	1.55736		0.945441	0.941795	0.94251	0.943303	0.964243	0.938859	0.941865	0.938982	0.94328	0.925691	0.960443	0.958878
231	1.46758	1.28382	1.54119	1.22083	1.58362	1.72072	1.29736	1.47941	1.57513	1.36305	1.52411	1.55411		0.944825	0.940782	0.942041	0.943769	0.964888	0.93705	0.941931	0.937952	0.943212	0.923817	0.959017	0.958621
232	1.46521	1.28125	1.53807	1.21888	1.57993	1.718	1.2944	1.47923	1.57134	1.36274	1.52157	1.55188		0.944603	0.940871	0.940913	0.941631	0.963893	0.936912	0.942346	0.938539	0.943353	0.924662	0.958939	0.958573
233	1.46391	1.28007	1.53725	1.21873	1.57746	1.71815	1.29436	1.4795	1.56926	1.35809	1.52081	1.54938		0.9443	0.94067	0.941136	0.942391	0.963724	0.936097	0.941411	0.936552	0.943053	0.923766	0.95984	0.958663
234	1.46269	1.2801	1.53422	1.21852	1.57592	1.71515	1.29207	1.47447	1.57036	1.36079	1.52143	1.54655		0.944555	0.941039	0.941658	0.941897	0.964408	0.938803	0.940286	0.937186	0.941943	0.925894	0.959291	0.957698
235	1.45971	1.27761	1.53074	1.21577	1.57189	1.71002	1.29056	1.47234	1.56775	1.35754	1.51741	1.54515		0.944009	0.941428	0.942099	0.942167	0.963643	0.937176	0.940738	0.93571	0.942437	0.923052	0.959789	0.955855
236	1.45692	1.27692	1.52647	1.21385	1.56975	1.70468	1.28682	1.46951	1.56614	1.35644	1.51447	1.54108		0.944288	0.941014	0.941686	0.942575	0.962948	0.936593	0.94106	0.938532	0.940345	0.924743	0.959557	0.958111
237	1.45748	1.27793	1.52721	1.21487	1.56757	1.7071	1.28583	1.47146	1.56628	1.35351	1.51764	1.5429		0.943428	0.940367	0.939627	0.941854	0.963192	0.935633	0.940436	0.936664	0.941555	0.922311	0.958256	0.957809
238	1.45202	1.27358	1.52054	1.21158	1.56265	1.69805	1.28265	1.46661	1.55951	1.34758	1.51274	1.53673		0.943278	0.94033	0.941333	0.941787	0.962731	0.936666	0.939625	0.937207	0.940905	0.919532	0.958475	0.957474
239	1.4518	1.27366	1.5197	1.21218	1.56092	1.69808	1.28263	1.4659	1.56066	1.34793	1.51181	1.53635		0.943069	0.940422	0.940658	0.941988	0.961876	0.935148	0.939268	0.936434	0.941896	0.919838	0.95867	0.957566
240	1.45082	1.27282	1.51987	1.21158	1.55823	1.69547	1.2808	1.46538	1.55904	1.34787	1.51368	1.53427		0.943098	0.939328	0.940912	0.94119	0.962184	0.93675	0.940491	0.936823	0.93997	0.922372	0.957553	0.95651
241	1.44782	1.27147	1.5137	1.20925	1.55513	1.69087	1.27714	1.46215	1.55954	1.34521	1.51055	1.53103		0.942316	0.93896	0.941244	0.939964	0.960932	0.93537	0.9401	0.934802	0.940088	0.920983	0.95733	0.955706
242	1.44615	1.27025	1.51241	1.21033	1.55298	1.68816	1.27626	1.46032	1.55727	1.34061	1.51008	1.52893		0.942998	0.939194	0.940816	0.941599	0.962547	0.93528	0.939869	0.935144	0.939936	0.922216	0.959339	0.95704
243	1.44406	1.26919	1.50958	1.20846	1.54927	1.685	1.27288	1.45713	1.55587	1.33989	1.50936	1.52805		0.942066	0.938273	0.939798	0.940377	0.962072	0.934563	0.938816	0.935584	0.940099	0.92044	0.956684	0.956021
244	1.4413	1.26749	1.50499	1.20585	1.54806	1.68046	1.27091	1.45535	1.55409	1.3373	1.50653	1.52323		0.941843	0.938389	0.939187	0.940035	0.961269	0.933373	0.938983	0.935324	0.940984	0.920356	0.956831	0.955538
245	1.44114	1.26711	1.50546	1.20582	1.54482	1.68001	1.27195	1.45537	1.553	1.33897	1.50595	1.52407		0.941934	0.937529	0.940149	0.939278	0.961951	0.935112	0.938149	0.934974	0.940261	0.920925	0.956725	0.956227
246	1.43845	1.26635	1.5026	1.20549	1.54206	1.67626	1.26886	1.45335	1.55008	1.33352	1.50314	1.52122		0.941436	0.938714	0.938938	0.939456	0.961302	0.933532	0.938307	0.933964	0.939363	0.92099	0.95621	0.95502
247	1.43616	1.26417	1.49928	1.20383	1.53784	1.67092	1.26704	1.45024	1.5466	1.33455	1.50399	1.51932		0.941059	0.937577	0.938222	0.939751	0.961018	0.932435	0.938557	0.934826	0.939509	0.916941	0.956924	0.955886
248	1.43527	1.2651	1.49665	1.2045	1.53752	1.66917	1.26484	1.4502	1.54744	1.33074	1.5034	1.51836		0.940692	0.936784	0.937509	0.938789	0.961846	0.933011	0.937246	0.933196	0.939315	0.919974	0.955226	0.95472
249	1.4309	1.26161	1.49102	1.20066	1.53098	1.66649	1.26125	1.44304	1.54571	1.32673	1.49875	1.51361		0.9409	0.937354	0.93882	0.939384	0.961042	0.932334	0.937656	0.934278	0.939624	0.918473	0.955867	0.955066
250	1.42994	1.26131	1.49086	1.2015	1.52862	1.66167	1.26	1.44436	1.54389	1.32367	1.50035	1.51309		0.940281	0.936503	0.938006	0.93853	0.96144	0.932129	0.936839	0.934492	0.937875	0.917522	0.955082	0.95467
251	1.42917	1.25965	1.48693	1.20164	1.528	1.65962	1.25934	1.44196	1.54436	1.32781	1.49952	1.51206		0.940115	0.936251	0.937774	0.938238	0.960291	0.933098	0.936352	0.933744	0.939333	0.916458	0.954728	0.954999
252	1.42444	1.25686	1.48259	1.19746	1.52077	1.65349	1.25571	1.43926	1.53856	1.32169	1.4955	1.50692		0.94033	0.936365	0.937683	0.937905	0.960702	0.932385	0.936233	0.933412	0.938815	0.919628	0.955836	0.954663
253	1.42726	1.25969	1.48524	1.20157	1.52316	1.65667	1.25777	1.43849	1.54449	1.32481	1.49887	1.50909		0.9396	0.93653	0.936553	0.937999	0.961222	0.931562	0.935554	0.932574	0.938489	0.91577	0.955622	0.95372
254	1.42346	1.25639	1.48124	1.19806	1.51874	1.65224	1.25469	1.43687	1.53788	1.32074	1.49542	1.50579		0.939246	0.935314	0.936222	0.937703	0.960893	0.930976	0.936381	0.931863	0.937803	0.916222	0.954757	0.953575
255	1.41953	1.25355	1.47695	1.19564	1.51357	1.64708	1.25137	1.43318	1.5357	1.31328	1.49199	1.5025		0.939203	0.936412	0.936361	0.938087	0.959709	0.932	0.935665	0.93111	0.93654	0.915541	0.955724	0.954086
256	1.42104	1.25629	1.47768	1.19719	1.51481	1.64674	1.2521	1.43337	1.53664	1.31793	1.49469	1.50402		0.939069	0.935096	0.936684	0.936994	0.960314	0.931914	0.93601	0.930231	0.938893	0.915047	0.954695	0.95388
257	1.4172	1.25287	1.47197	1.19387	1.50684	1.64123	1.24907	1.43296	1.53428	1.31334	1.49247	1.50035		0.93868	0.935403	0.935628	0.936661	0.959272	0.930864	0.935405	0.932148	0.935905	0.917325	0.953675	0.953196
258	1.41492	1.25156	1.46936	1.19352	1.50488	1.63849	1.24712	1.42933	1.53194	1.30999	1.49018	1.49779		0.939084	0.935213	0.935401	0.937258	0.959265	0.930704	0.935302	0.933584	0.937672	0.917478	0.954051	0.954002
259	1.41315	1.24958	1.46674	1.19289	1.50274	1.6366	1.24562	1.42524	1.52712	1.30993	1.49091	1.49726		0.938094	0.934881	0.934992	0.935938	0.958814	0.930722	0.934178	0.928897	0.936762	0.916355	0.953692	0.953805
260	1.41087	1.24934	1.46443	1.1916	1.49855	1.63316	1.24318	1.42295	1.52873	1.30735	1.48638	1.49395		0.937893	0.93436	0.934316	0.935975	0.959327	0.930411	0.934	0.929592	0.936252	0.916485	0.953743	0.952362
261	1.41177	1.25071	1.46456	1.19284	1.50111	1.63375	1.24569	1.42158	1.52797	1.30702	1.4886	1.49566		0.938025	0.933755	0.935365	0.936107	0.960442	0.928927	0.934175	0.930432	0.935523	0.916441	0.954579	0.952528
262	1.40817	1.24726	1.46067	1.18952	1.4938	1.62839	1.24008	1.4229	1.52649	1.30559	1.48396	1.49122		0.937396	0.933815	0.934263	0.935444	0.958932	0.928415	0.933601	0.931551	0.935676	0.912049	0.953916	0.953692
263	1.40625	1.24534	1.45534	1.18812	1.49134	1.62649	1.24042	1.41929	1.52599	1.3036	1.48335	1.48942		0.937242	0.933916	0.93398	0.934661	0.95843	0.928383	0.933405	0.930438	0.936213	0.913128	0.953527	0.953585
264	1.40497	1.24547	1.45388	1.18884	1.48896	1.62371	1.23914	1.41877	1.52135	1.30249	1.48426	1.48776		0.937142	0.932854	0.935293	0.935173	0.96007	0.929333	0.934267	0.928501	0.934894	0.91178	0.953751	0.952644
265	1.40261	1.24436	1.45132	1.18644	1.48619	1.62062	1.23614	1.41503	1.52244	1.29633	1.4832	1.4866		0.936581	0.932632	0.933578	0.934226	0.959166	0.928512	0.933833	0.93004	0.933621	0.910661	0.953122	0.953003
266	1.40134	1.24292	1.45031	1.18726	1.48324	1.61922	1.23453	1.41638	1.51841	1.29645	1.48101	1.48506		0.936864	0.93283	0.934534	0.93493	0.958716	0.929168	0.933714	0.928465	0.933544	0.914576	0.952736	0.952289
267	1.39938	1.24193	1.44714	1.18566	1.48067	1.61664	1.23437	1.41145	1.51673	1.29439	1.47963	1.48463		0.936197	0.931491	0.933059	0.933931	0.958228	0.928458	0.934515	0.928581	0.933409	0.912275	0.952044	0.952176
268	1.39711	1.24113	1.44377	1.18459	1.47688	1.61251	1.23193	1.40839	1.51829	1.29342	1.47666	1.4806		0.936252	0.932215	0.933683	0.933944	0.95824	0.928571	0.9333	0.927968	0.93503	0.91176	0.952411	0.951648
269	1.39662	1.24202	1.44387	1.18515	1.47637	1.61075	1.23204	1.40611	1.51532	1.29249	1.47711	1.48162		0.935789	0.93174	0.933005	0.93424	0.957949	0.927388	0.93237	0.927837	0.932702	0.913218	0.952259	0.950973
270	1.39425	1.23927	1.43961	1.18242	1.47325	1.60811	1.22949	1.40627	1.51355	1.28961	1.47584	1.47939		0.935555	0.932014	0.932336	0.933549	0.958473	0.927246	0.931686	0.927088	0.933766	0.91118	0.951664	0.952098
271	1.39223	1.23805	1.43589	1.18067	1.46824	1.60664	1.2272	1.40528	1.51104	1.2906	1.47412	1.47683		0.935483	0.931453	0.932462	0.933234	0.957546	0.928179	0.931488	0.927363	0.933411	0.912309	0.951248	0.951622
272	1.39085	1.23797	1.43446	1.18118	1.46582	1.6044	1.22715	1.40294	1.51185	1.28532	1.47232	1.47591		0.935475	0.931953	0.931901	0.933254	0.956966	0.927218	0.932059	0.928999	0.933052	0.912598	0.951221	0.951006
273	1.38865	1.23679	1.43157	1.18011	1.46313	1.60183	1.22508	1.39943	1.5081	1.2843	1.47197	1.47288		0.934999	0.931527	0.932167	0.932792	0.95725	0.925083	0.931878	0.926357	0.932842	0.911831	0.952227	0.951033
274	1.38711	1.23377	1.42954	1.17863	1.45956	1.59937	1.22419	1.39752	1.50633	1.28705	1.47107	1.47119		0.934959	0.930472	0.93176	0.932524	0.95733	0.926613	0.93132	0.927124	0.93299	0.911235	0.951351	0.951825
275	1.38697	1.23533	1.42947	1.18102	1.45977	1.5981	1.22452	1.4003	1.50639	1.27942	1.47017	1.47212		0.934479	0.93043	0.93128	0.932437	0.95738	0.925867	0.931751	0.926696	0.930857	0.91214	0.950672	0.949759
276	1.38357	1.23219	1.42386	1.17763	1.45428	1.5937	1.22069	1.39655	1.50337	1.28137	1.46591	1.46968		0.934334	0.930887	0.931834	0.931892	0.957199	0.92659	0.930648	0.927115	0.931075	0.90941	0.951679	0.949346
277	1.38178	1.23149	1.42202	1.17683	1.45262	1.59039	1.22064	1.39407	1.50232	1.27627	1.46639	1.46651		0.933944	0.930002	0.930993	0.931579	0.956282	0.92486	0.931256	0.925838	0.931838	0.910026	0.950549	0.95016
278	1.38261	1.23155	1.4213	1.17811	1.45168	1.59181	1.22024	1.39746	1.50221	1.27998	1.46662	1.46779		0.933876	0.929725	0.930702	0.931744	0.955873	0.925818	0.930131	0.927513	0.932421	0.908748	0.949748	0.950217
279	1.37809	1.22939	1.41707	1.17643	1.44687	1.58564	1.21695	1.38848	1.49846	1.27403	1.46176	1.46393		0.93362	0.929216	0.93027	0.931212	0.957228	0.924628	0.930561	0.925887	0.932964	0.907998	0.950583	0.949269
280	1.37603	1.22814	1.41267	1.17447	1.44336	1.58484	1.21639	1.38637	1.49525	1.27164	1.46102	1.46219		0.933561	0.929484	0.930585	0.930932	0.955367	0.924415	0.929837	0.925362	0.932448	0.908716	0.952046	0.949981
281	1.37519	1.2277	1.41258	1.17355	1.44134	1.58335	1.21488	1.38794	1.49197	1.27243	1.46078	1.46057		0.932848	0.929194	0.930271	0.931337	0.955922	0.923453	0.929336	0.92406	0.931025	0.908031	0.950306	0.94839
282	1.37598	1.22819	1.41251	1.17536	1.44026	1.5831	1.21542	1.39056	1.49789	1.26967	1.46082	1.46197		0.93322	0.928679	0.928985	0.931355	0.955853	0.923252	0.929766	0.925454	0.933128	0.90785	0.951916	0.949187
283	1.37299	1.22668	1.40964	1.17377	1.43631	1.57937	1.21379	1.38557	1.49025	1.27075	1.45703	1.45972		0.932523	0.928436	0.929621	0.930957	0.954618	0.923842	0.928997	0.925033	0.930324	0.906125	0.950296	0.949501
284	1.37023	1.2239	1.40425	1.1727	1.43304	1.57625	1.21171	1.38156	1.4904	1.26603	1.45628	1.45643		0.932592	0.927591	0.929463	0.929573	0.956214	0.923718	0.929829	0.925845	0.929957	0.905908	0.950122	0.950292
285	1.36912	1.22422	1.40212	1.17223	1.43185	1.57559	1.21178	1.37894	1.48935	1.2645	1.45364	1.45614		0.932097	0.928622	0.9297	0.930306	0.956166	0.923065	0.928237	0.923212	0.929214	0.906542	0.949171	0.94883
286	1.36766	1.2231	1.4003	1.17101	1.42795	1.57337	1.20908	1.38006	1.4882	1.26388	1.45295	1.45439		0.931963	0.927388	0.929089	0.930567	0.955424	0.923482	0.928196	0.923328	0.929025	0.90536	0.950726	0.949013
287	1.36627	1.22343	1.39789	1.17124	1.42766	1.57084	1.21	1.3768	1.48685	1.25999	1.45229	1.45197		0.931756	0.926822	0.928034	0.929283	0.955672	0.922964	0.928723	0.922793	0.92987	0.907324	0.949188	0.948648
288	1.36374	1.21977	1.39635	1.16936	1.42088	1.56793	1.20756	1.37663	1.48354	1.25989	1.44851	1.45068		0.931307	0.927218	0.92849	0.929732	0.954298	0.92199	0.927831	0.924325	0.929314	0.905246	0.947703	0.948227
289	1.36392	1.22063	1.39473	1.1701	1.42124	1.56814	1.20784	1.37403	1.487	1.25961	1.44973	1.4501		0.931373	0.926988	0.928028	0.92929	0.955637	0.921627	0.927339	0.922395	0.930904	0.906532	0.947754	0.948606
290	1.36114	1.21983	1.39101	1.16916	1.41869	1.56699	1.20756	1.37088	1.47986	1.25404	1.44738	1.44711		0.931377	0.926859	0.928363	0.928508	0.955408	0.922817	0.927694	0.92311	0.928402	0.908336	0.948268	0.947377
291	1.35979	1.21748	1.38969	1.16831	1.41536	1.56283	1.20562	1.37123	1.47848	1.25472	1.44623	1.44774		0.930678	0.925712	0.928233	0.928184	0.955228	0.922912	0.927322	0.920229	0.926923	0.90421	0.949557	0.948945
292	1.35932	1.21936	1.38895	1.16814	1.41474	1.56097	1.20522	1.36793	1.4815	1.25351	1.4458	1.44638		0.930964	0.926521	0.926709	0.927678	0.954423	0.920632	0.927726	0.923855	0.930739	0.906127	0.948872	0.947323
293	1.35689	1.21735	1.38578	1.16759	1.41015	1.55912	1.20399	1.36672	1.4765	1.25254	1.44344	1.44264		0.930644	0.92582	0.926889	0.927442	0.955068	0.921696	0.927111	0.921242	0.930141	0.904501	0.948749	0.948425
294	1.35503	1.21556	1.38223	1.16603	1.40752	1.55371	1.20321	1.36344	1.47948	1.24848	1.44342	1.44221		0.930292	0.925855	0.926844	0.927847	0.954437	0.92046	0.926073	0.922923	0.928528	0.904963	0.947687	0.947597
295	1.35461	1.21577	1.38165	1.16612	1.40632	1.55622	1.20351	1.36308	1.47672	1.24722	1.44266	1.44149		0.92978	0.925462	0.927712	0.927501	0.954014	0.920722	0.925684	0.92043	0.926867	0.903175	0.94858	0.947435
296	1.35229	1.21397	1.38008	1.16642	1.40216	1.55183	1.20131	1.36242	1.47432	1.24319	1.43948	1.44		0.929564	0.925522	0.92639	0.92768	0.953327	0.919509	0.926092	0.920756	0.928236	0.903934	0.947586	0.946177
297	1.35125	1.21252	1.37667	1.1642	1.39947	1.55187	1.2008	1.36174	1.47472	1.24561	1.43647	1.43968		0.929417	0.925468	0.926203	0.927404	0.953573	0.92017	0.925379	0.920516	0.927173	0.902801	0.948044	0.946855
298	1.35016	1.21242	1.37598	1.16423	1.39843	1.5505	1.19987	1.36179	1.47132	1.24285	1.43627	1.43806		0.929262	0.925451	0.925818	0.926913	0.952673	0.919788	0.925315	0.919337	0.927203	0.904713	0.947481	0.947187
299	1.34891	1.21282	1.37225	1.16473	1.39618	1.54668	1.19995	1.3589	1.47097	1.24132	1.43685	1.43734		0.928893	0.924701	0.926188	0.926106	0.953522	0.920009	0.92522	0.919781	0.92597	0.904405	0.946076	0.945849
300	1.34677	1.2105	1.3701	1.16346	1.39318	1.54812	1.1986	1.35674	1.46606	1.23845	1.43442	1.43488		0.928455	0.924263	0.923876	0.9264	0.952027	0.919336	0.924751	0.921902	0.926138	0.902286	0.946035	0.945986
301	1.34566	1.21027	1.37031	1.16399	1.39055	1.54379	1.19888	1.3525	1.46784	1.2382	1.43176	1.43422		0.928705	0.924718	0.92451	0.926413	0.952858	0.919365	0.925339	0.921489	0.924858	0.902449	0.947448	0.946312
302	1.34247	1.20727	1.36396	1.16088	1.38609	1.54104	1.19659	1.35172	1.4622	1.23554	1.43006	1.43181		0.928186	0.923694	0.925326	0.926188	0.951313	0.919375	0.924988	0.918821	0.92736	0.901947	0.945529	0.945504
303	1.34424	1.20983	1.36671	1.16422	1.38716	1.54276	1.1988	1.35288	1.4645	1.23568	1.43224	1.43188		0.92785	0.9237	0.924455	0.92526	0.953157	0.918266	0.923911	0.91767	0.925388	0.902856	0.945891	0.945799
304	1.34307	1.20851	1.36402	1.16257	1.38605	1.54099	1.19692	1.3529	1.46384	1.23754	1.43003	1.43035		0.927789	0.923712	0.924271	0.926103	0.952601	0.917838	0.924623	0.917978	0.925876	0.90094	0.945813	0.945928
305	1.33965	1.20541	1.36101	1.16154	1.38129	1.53629	1.19405	1.3473	1.46021	1.23354	1.42781	1.42767		0.927492	0.922781	0.923712	0.925507	0.952245	0.917648	0.923496	0.918227	0.925369	0.902937	0.945244	0.945245
306	1.33991	1.20678	1.36103	1.16226	1.38077	1.53497	1.19582	1.34688	1.4632	1.22965	1.42897	1.42868		0.927324	0.923084	0.922799	0.925461	0.952015	0.91783	0.922769	0.919159	0.925687	0.900897	0.946019	0.944843
307	1.33747	1.20502	1.35657	1.16017	1.37775	1.53481	1.19431	1.34639	1.45768	1.22957	1.42453	1.42539		0.927175	0.922652	0.924302	0.925066	0.951802	0.916616	0.923008	0.918254	0.924634	0.902536	0.944996	0.945063
308	1.33639	1.20493	1.35453	1.1609	1.37409	1.53141	1.19538	1.34293	1.45999	1.22522	1.42503	1.42589		0.926543	0.922197	0.923424	0.924646	0.952088	0.917973	0.923733	0.916167	0.925835	0.897112	0.944791	0.944008
309	1.33586	1.2039	1.35412	1.16041	1.37506	1.5308	1.19396	1.34132	1.45828	1.22893	1.42332	1.42437		0.926535	0.922545	0.923952	0.923992	0.951802	0.915577	0.922534	0.918328	0.925266	0.898333	0.944966	0.944587
310	1.33382	1.20175	1.35212	1.15978	1.37105	1.52841	1.19305	1.34175	1.45504	1.22707	1.42087	1.4211		0.926058	0.921699	0.922647	0.923985	0.951974	0.917133	0.922328	0.91609	0.925205	0.897301	0.944069	0.944206
311	1.33391	1.20324	1.35111	1.15992	1.37047	1.52894	1.19463	1.34207	1.45559	1.22367	1.42073	1.42263		0.925852	0.922081	0.922892	0.923946	0.951022	0.915984	0.921998	0.915443	0.921926	0.899006	0.945402	0.944667
312	1.33144	1.20056	1.3486	1.15876	1.36694	1.52592	1.19237	1.33975	1.45082	1.22318	1.41922	1.41967		0.925984	0.922163	0.923065	0.92303	0.951032	0.915184	0.922423	0.918068	0.922598	0.899121	0.944727	0.944409
313	1.32988	1.20076	1.34672	1.1566	1.36369	1.52481	1.192	1.33581	1.45118	1.22127	1.41768	1.41812		0.925326	0.920991	0.921915	0.923124	0.951243	0.915658	0.922145	0.917117	0.922293	0.895811	0.944385	0.943901
314	1.33038	1.20092	1.34599	1.15916	1.36344	1.52339	1.19335	1.33702	1.45555	1.21859	1.41862	1.41811		0.925143	0.920556	0.921719	0.923727	0.949948	0.916257	0.921508	0.916222	0.923771	0.894847	0.944201	0.94382
315	1.32721	1.19859	1.34354	1.15756	1.35969	1.52025	1.19069	1.33302	1.44802	1.21686	1.41422	1.41684		0.924846	0.920515	0.92117	0.922737	0.951101	0.915833	0.92112	0.915055	0.922576	0.894923	0.944521	0.943758
316	1.32654	1.19888	1.34097	1.15659	1.35766	1.51824	1.19135	1.3326	1.44816	1.21812	1.41336	1.41603		0.924798	0.920416	0.921697	0.92277	0.950876	0.914039	0.920894	0.914945	0.922463	0.897283	0.944026	0.943373
317	1.32697	1.19887	1.34202	1.15721	1.35673	1.52108	1.19251	1.33443	1.44592	1.21789	1.41468	1.4154		0.924598	0.919888	0.92023	0.922472	0.949978	0.914824	0.920918	0.914515	0.922194	0.897637	0.9445	0.943415
318	1.32472	1.19678	1.33878	1.157	1.35434	1.5167	1.19145	1.33081	1.44633	1.21392	1.41208	1.41377		0.924239	0.918731	0.921331	0.921884	0.950823	0.914726	0.919873	0.915297	0.921506	0.896247	0.943323	0.942883
319	1.32387	1.19646	1.33762	1.15615	1.35148	1.51643	1.19167	1.32964	1.44398	1.2163	1.4107	1.4122		0.924186	0.919728	0.920649	0.921698	0.951381	0.913298	0.919989	0.915382	0.922416	0.896226	0.942823	0.942454
320	1.32264	1.1949	1.33639	1.15652	1.35019	1.51429	1.19023	1.32897	1.44442	1.21009	1.41118	1.41187		0.92463	0.918791	0.920897	0.92219	0.95042	0.914054	0.919734	0.917428	0.922206	0.898923	0.943612	0.94268
321	1.32094	1.1954	1.3336	1.15494	1.34804	1.5117	1.19014	1.32677	1.44307	1.20856	1.40899	1.40909		0.923635	0.919519	0.921097	0.921541	0.950073	0.913387	0.920926	0.912468	0.921665	0.89361	0.943375	0.942323
322	1.32097	1.19482	1.33319	1.15565	1.34728	1.51253	1.19068	1.32566	1.4429	1.21148	1.408	1.40851		0.923299	0.918384	0.919775	0.921593	0.949253	0.914784	0.92063	0.911122	0.920519	0.895362	0.943437	0.941436
323	1.31972	1.19456	1.33159	1.1544	1.34445	1.51052	1.18976	1.32444	1.44122	1.20987	1.40816	1.40795		0.923317	0.918686	0.919768	0.920661	0.949685	0.913555	0.919161	0.913284	0.921957	0.895642	0.942271	0.941817
324	1.31793	1.19249	1.33028	1.15348	1.34116	1.50979	1.18945	1.32449	1.43831	1.20685	1.40457	1.40629		0.922958	0.918013	0.919429	0.921163	0.949926	0.912791	0.918967	0.913858	0.920372	0.894111	0.941994	0.941918
325	1.31798	1.19334	1.32939	1.15494	1.3413	1.50807	1.19036	1.32322	1.43983	1.20483	1.40614	1.40635		0.922954	0.918518	0.918773	0.920418	0.949249	0.911846	0.919505	0.913872	0.921072	0.894583	0.942345	0.942308
326	1.31667	1.19297	1.32738	1.15406	1.33932	1.50644	1.1895	1.32037	1.43746	1.20719	1.40331	1.40536		0.922854	0.918082	0.919802	0.920112	0.948716	0.911896	0.918995	0.91428	0.919957	0.893853	0.943499	0.942205
327	1.31432	1.18971	1.32473	1.15397	1.33541	1.5027	1.18951	1.31771	1.43634	1.20197	1.40151	1.40392		0.922312	0.91766	0.919441	0.919523	0.949264	0.91244	0.918026	0.91314	0.918451	0.895518	0.941657	0.940318
328	1.31434	1.19077	1.32366	1.15373	1.33535	1.50276	1.18868	1.32031	1.4361	1.20129	1.40173	1.40336		0.922015	0.916416	0.918648	0.92056	0.949013	0.912328	0.917374	0.912179	0.918907	0.893418	0.942021	0.941303
329	1.31268	1.18997	1.32185	1.15286	1.33276	1.5024	1.1887	1.3182	1.43199	1.19949	1.39882	1.40241		0.921919	0.917163	0.919026	0.918856	0.948849	0.911642	0.917356	0.911712	0.918999	0.894626	0.941613	0.941271
330	1.31108	1.18936	1.32035	1.15115	1.32999	1.49898	1.18719	1.31586	1.43295	1.19676	1.39791	1.4014		0.921472	0.916478	0.917269	0.919128	0.948734	0.910562	0.917724	0.912278	0.917843	0.893306	0.94149	0.941382
331	1.31146	1.18954	1.31987	1.15328	1.32955	1.50003	1.18905	1.31436	1.43389	1.19877	1.39768	1.40004		0.921392	0.916801	0.91761	0.918914	0.948312	0.909977	0.917737	0.91267	0.918855	0.891421	0.941487	0.94153
332	1.31001	1.18855	1.3189	1.15162	1.32694	1.49823	1.18767	1.31423	1.42971	1.19787	1.39695	1.39948		0.921497	0.916517	0.917757	0.917932	0.948327	0.90974	0.917444	0.913663	0.918608	0.894496	0.940785	0.9412
333	1.3098	1.1885	1.31674	1.15303	1.32648	1.49809	1.1878	1.31317	1.43132	1.19637	1.39656	1.39978		0.92077	0.916544	0.917275	0.918516	0.947612	0.910444	0.916991	0.908445	0.918543	0.89391	0.940713	0.939482
334	1.30742	1.18641	1.31615	1.15135	1.32273	1.49588	1.18681	1.31148	1.42674	1.19331	1.3928	1.39794		0.920584	0.915811	0.917499	0.918254	0.947875	0.909361	0.916875	0.911742	0.918502	0.890063	0.940719	0.939722
335	1.3069	1.18764	1.31476	1.15107	1.32094	1.49187	1.18731	1.30872	1.42895	1.19258	1.39379	1.39825		0.920414	0.915807	0.916666	0.917985	0.949176	0.910377	0.916568	0.911377	0.91656	0.890331	0.939976	0.939726
336	1.30579	1.18611	1.31353	1.1509	1.32002	1.49331	1.18595	1.30735	1.42652	1.19341	1.39136	1.39527		0.920204	0.914927	0.916785	0.917865	0.94827	0.908963	0.915761	0.910921	0.918419	0.890989	0.940406	0.938942
337	1.30466	1.18606	1.3114	1.14998	1.31744	1.4917	1.18638	1.30664	1.42722	1.18758	1.39133	1.3955		0.91981	0.914789	0.915546	0.917831	0.946632	0.908701	0.916607	0.90803	0.918196	0.891718	0.940128	0.939728
338	1.30365	1.18603	1.31086	1.14986	1.31688	1.48901	1.18658	1.30571	1.42239	1.18955	1.38914	1.39411		0.919823	0.914795	0.916103	0.917689	0.946997	0.90898	0.915979	0.910205	0.916545	0.891081	0.939391	0.940284
339	1.30424	1.18555	1.31152	1.1507	1.31512	1.49183	1.18809	1.30673	1.42431	1.18751	1.38998	1.39535		0.919753	0.914264	0.915768	0.917112	0.947474	0.909164	0.91568	0.911266	0.916897	0.890176	0.940276	0.939206
340	1.30211	1.1839	1.30798	1.14931	1.31341	1.48683	1.18576	1.30574	1.42365	1.18602	1.38754	1.39305		0.919228	0.914088	0.915746	0.916704	0.947066	0.907407	0.914767	0.911603	0.91686	0.888342	0.939508	0.939413
341	1.30042	1.18383	1.30704	1.14939	1.31035	1.48693	1.18528	1.30178	1.41988	1.18366	1.3863	1.39022		0.919137	0.914732	0.916611	0.916289	0.947343	0.907984	0.91424	0.909375	0.916583	0.888073	0.940318	0.938957
342	1.29974	1.18196	1.30634	1.14914	1.30926	1.48518	1.18492	1.29916	1.42159	1.18322	1.38489	1.39151		0.919157	0.914115	0.915347	0.9168	0.946936	0.907828	0.915341	0.910462	0.916443	0.888617	0.939632	0.939207
343	1.30031	1.18282	1.30594	1.15009	1.30884	1.48682	1.18632	1.30232	1.42126	1.18245	1.38512	1.39141		0.918441	0.913436	0.914844	0.916309	0.94715	0.907779	0.914633	0.90884	0.915496	0.887382	0.939264	0.937724
344	1.29868	1.18146	1.30539	1.14966	1.30697	1.48487	1.18422	1.29899	1.41767	1.18316	1.38344	1.38966		0.918642	0.913032	0.914961	0.915618	0.946379	0.907595	0.914985	0.908802	0.916123	0.889912	0.939142	0.938508
345	1.2971	1.18159	1.30261	1.1485	1.30403	1.48277	1.1856	1.29861	1.41712	1.17771	1.38106	1.38852		0.918272	0.91336	0.914358	0.916413	0.947343	0.90724	0.914703	0.907288	0.914377	0.889139	0.939461	0.937308
346	1.29681	1.1807	1.30211	1.14899	1.30399	1.48251	1.18509	1.29839	1.41826	1.17699	1.3801	1.38783		0.918007	0.912291	0.914782	0.914778	0.94593	0.906477	0.913664	0.908852	0.915638	0.888865	0.938378	0.938422
347	1.29615	1.18106	1.30186	1.14932	1.30099	1.48134	1.18369	1.29648	1.41603	1.17867	1.37997	1.38829		0.917602	0.913365	0.914429	0.915079	0.945567	0.906271	0.913709	0.907417	0.915459	0.8859	0.93865	0.937779
348	1.29482	1.17906	1.29984	1.14765	1.29886	1.47968	1.18409	1.29447	1.41638	1.17859	1.37858	1.3858		0.917276	0.91261	0.914169	0.915336	0.945525	0.906987	0.913819	0.906784	0.914572	0.883757	0.937692	0.938783
349	1.29356	1.18027	1.29818	1.14839	1.29719	1.47877	1.184	1.2934	1.41115	1.17382	1.3772	1.38678		0.917092	0.911814	0.913934	0.914672	0.945459	0.905561	0.912969	0.906932	0.913399	0.888319	0.937243	0.937711
350	1.29312	1.17811	1.29769	1.14875	1.29582	1.47828	1.18334	1.29287	1.41322	1.17536	1.37645	1.38446		0.916945	0.912059	0.911943	0.914892	0.944905	0.905522	0.913134	0.907783	0.915488	0.884663	0.937741	0.938261
351	1.29287	1.17861	1.29739	1.14871	1.29469	1.47839	1.18369	1.29276	1.41237	1.17421	1.37588	1.3849		0.91694	0.911712	0.913261	0.914218	0.945831	0.9061	0.912421	0.907483	0.914262	0.885226	0.937988	0.937837
352	1.29046	1.17766	1.29444	1.14834	1.29162	1.47439	1.1825	1.28825	1.41008	1.16996	1.37421	1.38364		0.916439	0.911906	0.912984	0.913588	0.94502	0.904551	0.912529	0.907234	0.914042	0.884242	0.938089	0.936647
353	1.2912	1.17843	1.29528	1.14891	1.29229	1.47648	1.18422	1.28976	1.40822	1.17363	1.37217	1.38378		0.915967	0.910675	0.91186	0.913722	0.944504	0.90443	0.912427	0.904829	0.913016	0.88553	0.938177	0.936462
354	1.28919	1.17745	1.2922	1.14818	1.28826	1.47345	1.1824	1.28855	1.40856	1.16826	1.37098	1.38282		0.916283	0.911362	0.912203	0.913562	0.944175	0.904995	0.912105	0.905236	0.914273	0.887257	0.937532	0.936418
355	1.28888	1.17668	1.29103	1.1479	1.28878	1.47392	1.18298	1.28648	1.40947	1.16949	1.36984	1.38117		0.915901	0.910507	0.911825	0.913576	0.944823	0.904149	0.911404	0.906245	0.912727	0.884726	0.93782	0.937106
356	1.2887	1.17607	1.29243	1.14805	1.28726	1.475	1.18201	1.28627	1.40846	1.16962	1.3693	1.38121		0.915491	0.909992	0.911344	0.913104	0.944293	0.904481	0.910862	0.904286	0.912447	0.886077	0.93709	0.936425
357	1.28707	1.17519	1.28994	1.14794	1.28422	1.47342	1.18105	1.28427	1.40715	1.16479	1.36954	1.38029		0.915222	0.909524	0.911075	0.912888	0.944503	0.903618	0.911684	0.904864	0.91175	0.885899	0.936386	0.935249
358	1.28563	1.17464	1.28847	1.14719	1.28212	1.47151	1.18094	1.28424	1.40626	1.16244	1.36664	1.37745		0.915552	0.909621	0.912126	0.912434	0.944286	0.904398	0.910982	0.904954	0.912871	0.885306	0.937322	0.936768
359	1.28585	1.17441	1.28889	1.14812	1.28188	1.46998	1.18057	1.28147	1.40684	1.166	1.36674	1.3794		0.914992	0.909434	0.911083	0.912516	0.943265	0.903721	0.911374	0.905121	0.911356	0.884331	0.936697	0.936019
360	1.28478	1.17428	1.28838	1.14763	1.28051	1.46995	1.18031	1.28052	1.40285	1.16581	1.36383	1.37857		0.914633	0.909418	0.910437	0.912134	0.943629	0.90336	0.910824	0.90488	0.911004	0.882524	0.93636	0.93639
361	1.28482	1.1745	1.28614	1.14793	1.2804	1.46978	1.18028	1.28216	1.40471	1.16297	1.36577	1.37832		0.914427	0.909539	0.910051	0.911798	0.94436	0.90252	0.910814	0.902908	0.912236	0.883301	0.936047	0.935124
362	1.28327	1.17294	1.2849	1.14744	1.27712	1.46817	1.18013	1.27976	1.4027	1.16177	1.36366	1.37741		0.914173	0.909068	0.91018	0.911156	0.944003	0.902254	0.910836	0.903179	0.910004	0.883392	0.935737	0.936092
363	1.28137	1.17135	1.28358	1.14623	1.27524	1.46658	1.17912	1.27716	1.39952	1.15838	1.36213	1.37577		0.914262	0.908237	0.910423	0.911328	0.943488	0.903652	0.910196	0.903658	0.911652	0.883521	0.935178	0.935545
364	1.28236	1.17237	1.28449	1.14811	1.27561	1.46699	1.17996	1.27705	1.40196	1.16072	1.36191	1.37681		0.913953	0.90848	0.909574	0.910676	0.942702	0.90115	0.910165	0.904016	0.911912	0.882895	0.936019	0.935894
365	1.28034	1.17125	1.28234	1.14623	1.27156	1.46733	1.1791	1.27388	1.39982	1.15808	1.35999	1.37418		0.913692	0.908074	0.909249	0.911129	0.943194	0.902155	0.910144	0.903944	0.909949	0.882845	0.935335	0.934589
366	1.27967	1.17126	1.2823	1.14696	1.27058	1.46388	1.17825	1.27168	1.40015	1.15731	1.35903	1.375		0.913086	0.907229	0.909435	0.910085	0.943103	0.902542	0.909009	0.901912	0.909718	0.881316	0.934964	0.934629
367	1.27975	1.17211	1.28124	1.14702	1.27118	1.46432	1.17916	1.27292	1.40049	1.15528	1.35884	1.37464		0.912876	0.908287	0.908763	0.910869	0.942326	0.901515	0.90939	0.902408	0.908613	0.880797	0.934466	0.934206
368	1.27806	1.17067	1.2804	1.14701	1.26778	1.46325	1.17724	1.26895	1.39651	1.15575	1.35773	1.37335		0.912683	0.907088	0.90845	0.909863	0.942711	0.899762	0.908618	0.901604	0.909812	0.881329	0.935648	0.934624
369	1.27847	1.17091	1.28061	1.14796	1.26683	1.4627	1.1784	1.27058	1.39981	1.1549	1.35697	1.37345		0.9127	0.907537	0.907791	0.910342	0.942892	0.901643	0.908205	0.900557	0.911652	0.880143	0.934239	0.934699
370	1.2764	1.16943	1.27894	1.14682	1.26445	1.4624	1.1776	1.26572	1.39632	1.15373	1.35435	1.37068		0.912728	0.907233	0.908148	0.910598	0.941862	0.901327	0.908103	0.902118	0.909655	0.882811	0.934121	0.934027
371	1.27481	1.16781	1.27676	1.14614	1.26319	1.4607	1.17621	1.26415	1.39527	1.14798	1.35326	1.37144		0.912031	0.907084	0.907856	0.909502	0.942161	0.900139	0.908033	0.901686	0.90921	0.878474	0.9341	0.934091
372	1.27511	1.16831	1.27759	1.14623	1.26247	1.45946	1.17638	1.26737	1.39614	1.14965	1.35268	1.3699		0.911742	0.906446	0.908083	0.908852	0.942157	0.899548	0.907865	0.901797	0.909105	0.878897	0.933795	0.932616
373	1.27527	1.16835	1.27653	1.14592	1.2616	1.46151	1.17753	1.26618	1.39552	1.14984	1.35398	1.37098		0.911701	0.906007	0.907677	0.908599	0.942114	0.898819	0.907834	0.902331	0.909477	0.878801	0.934117	0.932929
374	1.27342	1.16806	1.27394	1.1441	1.26044	1.45811	1.17627	1.26253	1.39436	1.15008	1.351	1.3687		0.911426	0.90548	0.907404	0.909091	0.941878	0.898887	0.90747	0.901432	0.907631	0.880374	0.93289	0.933155
375	1.27391	1.16794	1.27582	1.14662	1.25907	1.46131	1.1773	1.26478	1.39342	1.14673	1.34983	1.37015		0.911199	0.905786	0.907134	0.907836	0.943194	0.898492	0.907411	0.899992	0.908818	0.878924	0.932982	0.932622
376	1.27231	1.1662	1.27297	1.14526	1.25763	1.45697	1.17711	1.26169	1.39159	1.14708	1.34921	1.36974		0.911039	0.905644	0.907478	0.908809	0.941996	0.899158	0.907199	0.900404	0.90706	0.877001	0.933338	0.933341
377	1.26959	1.16467	1.27077	1.14402	1.2546	1.45307	1.17365	1.25995	1.38981	1.14208	1.34674	1.36608		0.910594	0.90525	0.906378	0.907997	0.941709	0.898562	0.907026	0.899631	0.907549	0.877109	0.932362	0.932959
378	1.27112	1.16604	1.27387	1.14603	1.2546	1.45789	1.17598	1.25565	1.392	1.14424	1.34867	1.36737		0.910265	0.905364	0.905802	0.90757	0.941373	0.896909	0.906624	0.901523	0.90671	0.876761	0.931993	0.932283
379	1.27029	1.16608	1.27113	1.14534	1.25398	1.45666	1.17532	1.25661	1.39046	1.144	1.34725	1.36639		0.910369	0.903954	0.906855	0.907552	0.940942	0.89801	0.906698	0.899778	0.907382	0.877036	0.93256	0.933297
380	1.26929	1.1653	1.27239	1.14463	1.25118	1.4558	1.1744	1.25446	1.38884	1.14162	1.34707	1.3665		0.909634	0.904413	0.906386	0.906667	0.940203	0.897395	0.904938	0.898682	0.906384	0.87607	0.932804	0.932028
381	1.26948	1.16557	1.27165	1.14591	1.25005	1.45511	1.17528	1.25588	1.39124	1.14203	1.34523	1.36634		0.910234	0.904451	0.905605	0.906699	0.941468	0.896773	0.906209	0.899979	0.907079	0.8787	0.933357	0.93226
382	1.26782	1.16376	1.27048	1.14406	1.24917	1.45434	1.17516	1.25247	1.38747	1.13985	1.34436	1.36487		0.909736	0.90443	0.906427	0.906291	0.94021	0.898382	0.905595	0.899266	0.905655	0.876422	0.932205	0.932216
383	1.26706	1.16355	1.26884	1.14444	1.24841	1.45454	1.17369	1.25109	1.38596	1.13915	1.34286	1.36513		0.90935	0.903138	0.905278	0.907026	0.941316	0.896831	0.905569	0.898645	0.906502	0.874475	0.932534	0.931537
384	1.26603	1.16303	1.26679	1.14354	1.24533	1.45516	1.17298	1.25007	1.38646	1.1368	1.34265	1.36352		0.908916	0.903597	0.905074	0.906342	0.940131	0.896584	0.904652	0.897383	0.90479	0.875828	0.931948	0.931745
385	1.26546	1.16304	1.26828	1.14358	1.24458	1.45161	1.17276	1.24888	1.38339	1.13877	1.34177	1.36342		0.908776	0.903514	0.904419	0.905878	0.940081	0.896618	0.904259	0.895969	0.906208	0.876471	0.931765	0.931356
386	1.26535	1.16316	1.26718	1.14381	1.24524	1.45067	1.17408	1.24737	1.38503	1.13873	1.34082	1.36272		0.908417	0.903658	0.904037	0.905542	0.939851	0.89615	0.90449	0.897388	0.905741	0.872809	0.932391	0.930535
387	1.26388	1.16209	1.26557	1.14303	1.24266	1.45046	1.1723	1.24672	1.38375	1.13754	1.3387	1.35988		0.908702	0.903261	0.904205	0.9055	0.940009	0.896533	0.904992	0.897247	0.90626	0.875754	0.931192	0.930773
388	1.26389	1.1619	1.26503	1.1435	1.2425	1.45035	1.17287	1.24498	1.38352	1.1377	1.33781	1.36266		0.908205	0.9022	0.903257	0.905178	0.939989	0.896453	0.903825	0.898575	0.905046	0.874714	0.930976	0.930045
389	1.2645	1.16249	1.26634	1.14402	1.24244	1.45229	1.17291	1.24675	1.38365	1.13775	1.33991	1.3609		0.907668	0.902004	0.903586	0.904914	0.938601	0.896107	0.903609	0.897929	0.904838	0.871674	0.930355	0.930729
390	1.26188	1.16011	1.26361	1.14273	1.238	1.44739	1.17255	1.24243	1.38138	1.13613	1.33654	1.35986		0.907887	0.901529	0.903862	0.904876	0.939951	0.894864	0.903912	0.897051	0.904857	0.874873	0.930814	0.930164
391	1.26164	1.16016	1.26216	1.14255	1.23822	1.4488	1.17179	1.24204	1.38204	1.13434	1.33698	1.35895		0.90794	0.901758	0.903	0.904146	0.940378	0.895631	0.903706	0.897324	0.906797	0.87265	0.931282	0.930672
392	1.26115	1.15988	1.26289	1.14265	1.23663	1.44974	1.17169	1.24044	1.37771	1.13571	1.33667	1.35864		0.907727	0.90189	0.903123	0.903989	0.939145	0.894307	0.902964	0.897002	0.905511	0.87633	0.930505	0.930231
393	1.25962	1.15975	1.26072	1.14165	1.23499	1.44606	1.17096	1.23742	1.3785	1.13332	1.33529	1.35721		0.906632	0.901319	0.902634	0.903883	0.937811	0.894173	0.903008	0.896172	0.902968	0.871848	0.929584	0.929556
394	1.2597	1.15927	1.26224	1.14011	1.23435	1.44801	1.17184	1.2372	1.3771	1.13456	1.33539	1.3566		0.906685	0.900539	0.902073	0.90375	0.937899	0.894093	0.90281	0.895289	0.903598	0.872505	0.930791	0.930192
395	1.2596	1.15938	1.26184	1.14184	1.23486	1.44769	1.17145	1.2341	1.37887	1.13273	1.33436	1.35852		0.906558	0.900144	0.90271	0.903852	0.938918	0.894706	0.901535	0.893602	0.903114	0.874113	0.929892	0.929553
396	1.25855	1.15913	1.25989	1.1413	1.23299	1.44674	1.17038	1.23596	1.37835	1.13085	1.33273	1.35571		0.906416	0.901056	0.901973	0.903193	0.938734	0.893163	0.902665	0.894141	0.90465	0.872196	0.928598	0.930211
397	1.258	1.15788	1.26057	1.14157	1.23094	1.44591	1.17077	1.23235	1.37771	1.13024	1.33264	1.3574		0.906018	0.90017	0.90132	0.902775	0.93819	0.893021	0.902386	0.894649	0.902786	0.873284	0.928617	0.928993
398	1.25707	1.1576	1.25866	1.14022	1.22961	1.44484	1.17036	1.23201	1.37714	1.13075	1.33129	1.35526		0.90564	0.900915	0.901432	0.902407	0.938189	0.892796	0.901575	0.893274	0.902601	0.870054	0.929284	0.929518
399	1.2564	1.15715	1.25793	1.14043	1.22726	1.44536	1.17035	1.23231	1.37435	1.13118	1.32977	1.35426		0.905696	0.899809	0.901587	0.902821	0.938225	0.893132	0.900885	0.894396	0.902144	0.871811	0.929288	0.928557
400	1.25647	1.15811	1.25757	1.14135	1.22828	1.4446	1.16964	1.22954	1.37396	1.13146	1.33038	1.35625		0.905266	0.899789	0.901844	0.902122	0.937918	0.892041	0.901289	0.893122	0.90226	0.870163	0.929352	0.92803
401	1.2545	1.1565	1.25619	1.1387	1.22526	1.44408	1.1691	1.22715	1.3733	1.12788	1.32709	1.35428		0.905137	0.899379	0.899986	0.902028	0.937675	0.89266	0.900874	0.893478	0.902479	0.870931	0.928195	0.928818
402	1.25498	1.1569	1.2568	1.14014	1.22585	1.44307	1.16964	1.22639	1.37482	1.12833	1.32917	1.35368		0.905059	0.899535	0.900843	0.902086	0.937937	0.892043	0.900556	0.89575	0.901526	0.869283	0.927942	0.928144
403	1.25447	1.1563	1.25635	1.13982	1.22549	1.44291	1.16803	1.22592	1.37424	1.12869	1.32745	1.35398		0.904811	0.898987	0.900063	0.901528	0.937652	0.892094	0.900845	0.893158	0.901057	0.869373	0.929679	0.928483
404	1.25366	1.15555	1.25649	1.13954	1.22359	1.44283	1.16869	1.22559	1.37195	1.12713	1.32625	1.35267		0.904513	0.89861	0.900184	0.900946	0.937079	0.891084	0.900504	0.893701	0.901729	0.868542	0.928521	0.928748
405	1.25323	1.15716	1.25412	1.13914	1.22292	1.44237	1.16835	1.22366	1.3718	1.1271	1.32636	1.3525		0.904497	0.89818	0.900167	0.901538	0.936565	0.892227	0.899696	0.893654	0.900988	0.869277	0.928679	0.928491
406	1.25217	1.15488	1.25423	1.13771	1.22092	1.44226	1.16846	1.21993	1.37312	1.12477	1.32508	1.35253		0.903712	0.897453	0.899403	0.901249	0.93699	0.890342	0.899607	0.891428	0.901348	0.868366	0.926651	0.927997
407	1.25185	1.15494	1.25372	1.13826	1.22036	1.44102	1.16833	1.22003	1.37112	1.12642	1.32317	1.35303		0.903512	0.897519	0.899221	0.901365	0.936642	0.890118	0.898993	0.891542	0.899711	0.868175	0.926882	0.92846
408	1.25139	1.15468	1.25185	1.13743	1.21968	1.43997	1.16788	1.22015	1.37226	1.12658	1.32382	1.35093		0.903038	0.897644	0.898866	0.900065	0.936646	0.889722	0.899066	0.890697	0.900239	0.866473	0.926838	0.927165
409	1.25115	1.15403	1.25206	1.13822	1.21863	1.44154	1.16697	1.21845	1.37189	1.12562	1.32362	1.35162		0.903498	0.897808	0.899044	0.900579	0.936613	0.890884	0.899139	0.891724	0.899853	0.868425	0.926997	0.927416
410	1.25056	1.15473	1.25074	1.13732	1.21745	1.44037	1.16725	1.21547	1.37246	1.12614	1.32298	1.35128		0.903398	0.897187	0.899284	0.900643	0.93614	0.890683	0.898093	0.892639	0.89946	0.868229	0.927773	0.927242
411	1.24938	1.15279	1.25084	1.13665	1.21622	1.43992	1.16671	1.21501	1.36901	1.12411	1.32156	1.35038		0.902758	0.896969	0.897806	0.900338	0.936233	0.889558	0.89841	0.890623	0.899839	0.86549	0.927967	0.927102
412	1.24945	1.15345	1.25066	1.1378	1.21575	1.44018	1.16661	1.21442	1.37041	1.12315	1.32101	1.35046		0.902359	0.896604	0.89744	0.899255	0.934995	0.889425	0.897787	0.891793	0.899428	0.866779	0.925887	0.926554
413	1.24809	1.15219	1.24837	1.13549	1.21451	1.4398	1.16606	1.21216	1.369	1.12153	1.32041	1.34949		0.902473	0.896285	0.897975	0.898927	0.936154	0.888937	0.8986	0.890571	0.899087	0.867616	0.926223	0.926835
414	1.24814	1.15272	1.24947	1.13606	1.21429	1.43937	1.16561	1.21132	1.36958	1.12024	1.32057	1.35029		0.902095	0.895504	0.897924	0.898772	0.935958	0.889501	0.898461	0.890454	0.898605	0.864664	0.926811	0.92639
415	1.24712	1.15228	1.24759	1.13608	1.21323	1.43919	1.1657	1.20823	1.36811	1.11942	1.31949	1.34903		0.901934	0.895248	0.897249	0.898453	0.935814	0.888816	0.897658	0.891158	0.898774	0.864742	0.926896	0.926469
416	1.24726	1.15145	1.24932	1.13647	1.21297	1.44081	1.16501	1.20799	1.36786	1.11886	1.31964	1.34948		0.901586	0.895626	0.896475	0.899007	0.935466	0.88842	0.897266	0.889292	0.898041	0.86698	0.925878	0.924996
417	1.24603	1.15191	1.24689	1.13559	1.21086	1.43802	1.16516	1.20736	1.36717	1.11668	1.31816	1.3485		0.901588	0.895715	0.897524	0.898114	0.935324	0.888507	0.897106	0.890061	0.897975	0.865944	0.925112	0.926089
418	1.24496	1.15061	1.2462	1.13342	1.20939	1.43723	1.16465	1.20509	1.3666	1.11688	1.31637	1.34812		0.901415	0.895338	0.895952	0.897941	0.934979	0.888329	0.896622	0.88987	0.897461	0.867074	0.92605	0.925947
419	1.24485	1.15001	1.24533	1.13489	1.20939	1.43687	1.16347	1.20436	1.36604	1.11964	1.31618	1.34721		0.900874	0.89516	0.896131	0.897651	0.934785	0.88826	0.896531	0.890203	0.896247	0.864275	0.925231	0.925143
420	1.24474	1.15035	1.24475	1.13422	1.20918	1.43882	1.16384	1.20437	1.3682	1.11637	1.31566	1.34642		0.901006	0.895049	0.896253	0.898148	0.934806	0.887567	0.896121	0.890329	0.896099	0.866058	0.925133	0.925507
421	1.24338	1.14941	1.2445	1.13401	1.20724	1.43666	1.16286	1.20295	1.36441	1.11453	1.31543	1.34514		0.900201	0.894868	0.896006	0.897359	0.933991	0.886759	0.896757	0.88743	0.896476	0.863452	0.925195	0.923918
422	1.24284	1.14979	1.24285	1.13335	1.20657	1.43517	1.16168	1.20127	1.36574	1.11518	1.31347	1.3462		0.900179	0.894184	0.895725	0.897292	0.934519	0.886678	0.896372	0.888454	0.897045	0.862333	0.924469	0.924895
423	1.24318	1.14991	1.24329	1.13309	1.20626	1.43821	1.16244	1.19987	1.3667	1.11506	1.31397	1.34613		0.899747	0.89358	0.89539	0.896574	0.93387	0.886446	0.895211	0.88785	0.896746	0.862962	0.924255	0.924334
424	1.24134	1.14731	1.24172	1.13207	1.20475	1.436	1.16064	1.19899	1.36301	1.11324	1.31213	1.34482		0.899535	0.894283	0.895094	0.897176	0.933778	0.885289	0.895049	0.887956	0.896576	0.860045	0.925234	0.924402
425	1.24129	1.14818	1.24183	1.1323	1.20593	1.43387	1.16161	1.19784	1.36329	1.11246	1.31167	1.34515		0.899611	0.892991	0.895039	0.896616	0.933856	0.885194	0.894813	0.887084	0.897324	0.862831	0.925425	0.924547
426	1.24096	1.14743	1.24194	1.13161	1.20292	1.43389	1.1615	1.1966	1.36436	1.11422	1.31147	1.34463		0.898987	0.893627	0.894308	0.896341	0.933694	0.885019	0.894739	0.886801	0.894663	0.86116	0.923851	0.924653
427	1.23936	1.14697	1.24042	1.13075	1.20173	1.43285	1.16029	1.1944	1.36408	1.11061	1.30874	1.34214		0.899401	0.893312	0.89487	0.895849	0.933835	0.886231	0.894445	0.888229	0.89705	0.861008	0.924598	0.923979
428	1.24018	1.14646	1.2398	1.13048	1.20231	1.43521	1.16054	1.19552	1.3651	1.11242	1.3098	1.3443		0.89885	0.892407	0.893789	0.89532	0.932863	0.885038	0.894269	0.887916	0.895654	0.862085	0.923877	0.92413
429	1.23808	1.14568	1.23828	1.12912	1.20058	1.43352	1.15858	1.19082	1.36252	1.10906	1.30808	1.34259		0.898931	0.892995	0.893817	0.895766	0.933926	0.884837	0.894747	0.887245	0.894526	0.86328	0.92352	0.923583
430	1.23895	1.14645	1.23864	1.13082	1.20092	1.43351	1.16056	1.19352	1.36424	1.10825	1.30749	1.34407		0.898255	0.891984	0.894265	0.894751	0.933018	0.884221	0.894397	0.885809	0.894479	0.861066	0.922874	0.923944
431	1.23772	1.14583	1.23806	1.12984	1.19866	1.43199	1.15959	1.19067	1.36354	1.10754	1.30757	1.34168		0.898325	0.891672	0.894425	0.894999	0.933991	0.883494	0.893827	0.886184	0.894342	0.861676	0.923581	0.923384
432	1.23582	1.14427	1.23578	1.12823	1.19738	1.4298	1.15752	1.18662	1.36307	1.1062	1.30517	1.33995		0.898107	0.89183	0.89328	0.895032	0.932752	0.885035	0.893835	0.885825	0.89436	0.860606	0.922975	0.923652
433	1.23733	1.14481	1.23826	1.12967	1.19911	1.43296	1.16011	1.18863	1.36134	1.10707	1.30611	1.34252		0.897712	0.891029	0.893395	0.894254	0.932127	0.882847	0.894265	0.88475	0.895726	0.860012	0.923137	0.923291
434	1.23639	1.14472	1.23558	1.12863	1.19727	1.43088	1.15828	1.18929	1.36156	1.10612	1.30633	1.34162		0.897479	0.891272	0.892724	0.893731	0.932685	0.883772	0.893268	0.88579	0.893128	0.859678	0.922837	0.923387
435	1.23427	1.14249	1.23424	1.12692	1.19503	1.4299	1.15666	1.18507	1.36031	1.10423	1.30292	1.33924		0.89747	0.891153	0.892977	0.894704	0.932032	0.883414	0.893521	0.886335	0.895372	0.858607	0.922297	0.921754
436	1.23535	1.14424	1.23515	1.12808	1.1958	1.42876	1.15687	1.18599	1.36098	1.10604	1.30486	1.34202		0.897036	0.890653	0.89226	0.893719	0.932214	0.883953	0.892532	0.885263	0.892597	0.85902	0.92346	0.921726
437	1.23417	1.14226	1.23475	1.12631	1.19534	1.42876	1.15676	1.18351	1.35956	1.10449	1.30424	1.33988		0.896514	0.890484	0.892325	0.893688	0.932488	0.882027	0.892435	0.88235	0.891811	0.858762	0.923212	0.922073
438	1.2338	1.14227	1.2335	1.12671	1.19497	1.4287	1.156	1.18505	1.35929	1.10372	1.30109	1.34051		0.896825	0.890037	0.891477	0.892774	0.932189	0.882013	0.89291	0.88415	0.89329	0.861641	0.922091	0.922503
439	1.23401	1.14288	1.23244	1.12638	1.19421	1.42908	1.15647	1.18499	1.35974	1.10434	1.30218	1.34138		0.896316	0.889836	0.891696	0.893049	0.931651	0.881293	0.891418	0.884796	0.892646	0.858722	0.922409	0.921956
440	1.23188	1.14141	1.23196	1.12496	1.19178	1.42744	1.15399	1.17951	1.35883	1.10276	1.29892	1.33908		0.895935	0.890155	0.891325	0.892395	0.931107	0.882236	0.891027	0.883901	0.892083	0.857483	0.921632	0.921939
441	1.23229	1.14168	1.23094	1.12491	1.19272	1.42624	1.15543	1.18114	1.35776	1.10256	1.3013	1.34055		0.896024	0.890311	0.890249	0.892543	0.931518	0.881789	0.891859	0.883903	0.892392	0.857517	0.921904	0.922283
442	1.23228	1.14122	1.23069	1.12444	1.19218	1.42815	1.15553	1.18107	1.35849	1.10367	1.30014	1.33944		0.895748	0.88962	0.891035	0.892319	0.931319	0.882063	0.891226	0.882343	0.892788	0.85834	0.921181	0.920999
443	1.22998	1.13977	1.22947	1.12311	1.18843	1.42525	1.15436	1.17765	1.35454	1.10015	1.29819	1.3389		0.895495	0.889186	0.890786	0.892157	0.931716	0.880159	0.890871	0.883265	0.892921	0.856858	0.921581	0.920945
444	1.23145	1.14095	1.23032	1.1238	1.19036	1.42588	1.15489	1.1805	1.35854	1.10216	1.29872	1.33987		0.895363	0.889153	0.89102	0.892378	0.930904	0.881279	0.89052	0.882221	0.891967	0.857679	0.921311	0.920566
445	1.22983	1.13881	1.22934	1.12229	1.18846	1.42496	1.15425	1.1772	1.35638	1.10104	1.29755	1.33788		0.894925	0.889257	0.890759	0.891536	0.931112	0.879526	0.889979	0.883792	0.890082	0.85698	0.92113	0.920018
446	1.22884	1.13902	1.22803	1.12197	1.18719	1.42396	1.1531	1.17674	1.35524	1.09605	1.29738	1.33855		0.894641	0.888812	0.890114	0.891429	0.930638	0.879496	0.889795	0.882435	0.891559	0.855429	0.920542	0.920801
447	1.22911	1.1386	1.22811	1.122	1.18718	1.42383	1.15306	1.17454	1.35771	1.09881	1.29723	1.33916		0.894449	0.887981	0.889822	0.890787	0.929921	0.880096	0.890673	0.882258	0.890896	0.855186	0.920454	0.920863
448	1.22737	1.13748	1.22617	1.1213	1.18636	1.42286	1.15199	1.1748	1.35284	1.09492	1.29509	1.33725		0.894465	0.888478	0.88903	0.89102	0.930825	0.880524	0.889967	0.882385	0.889757	0.855529	0.920471	0.921123
449	1.22725	1.13728	1.22602	1.11961	1.18542	1.4221	1.15193	1.17321	1.35452	1.09576	1.29661	1.3373		0.893846	0.888087	0.889148	0.890035	0.930615	0.879747	0.888894	0.879935	0.890272	0.85565	0.919349	0.920573
450	1.22746	1.13736	1.22674	1.12024	1.18566	1.42203	1.15252	1.17385	1.35427	1.09553	1.29567	1.33815		0.893732	0.887416	0.888509	0.890498	0.929609	0.880694	0.888972	0.881024	0.889667	0.85468	0.920178	0.919808
451	1.22725	1.13717	1.22603	1.12028	1.18553	1.42253	1.15081	1.17253	1.35484	1.09648	1.2953	1.33826		0.893807	0.887541	0.888653	0.889955	0.930518	0.880118	0.888912	0.880225	0.891767	0.853887	0.920552	0.919747
452	1.22667	1.13761	1.22457	1.11951	1.18551	1.42175	1.15124	1.1714	1.35411	1.09531	1.29453	1.33786		0.893268	0.886339	0.88866	0.8897	0.92946	0.878597	0.888884	0.880348	0.890889	0.853847	0.919833	0.919395
453	1.22576	1.136	1.22453	1.1187	1.18321	1.41984	1.15149	1.17067	1.35298	1.09431	1.29378	1.33791		0.893185	0.886668	0.888857	0.889857	0.929585	0.878686	0.888627	0.879895	0.889541	0.854901	0.918849	0.919567
454	1.22451	1.13433	1.22389	1.11737	1.18275	1.41931	1.14994	1.16819	1.35149	1.09333	1.29252	1.33648		0.892843	0.886501	0.888027	0.88896	0.929619	0.878653	0.888503	0.88001	0.888854	0.853099	0.919311	0.91974
455	1.22521	1.1353	1.22363	1.11725	1.18306	1.4203	1.15031	1.17082	1.35191	1.09394	1.29358	1.33717		0.892485	0.885923	0.887542	0.889589	0.929251	0.877906	0.887902	0.879163	0.888753	0.853353	0.918604	0.919354
456	1.22356	1.13415	1.22183	1.11589	1.18064	1.41871	1.14932	1.16746	1.34984	1.09472	1.29108	1.33547		0.892332	0.885621	0.887676	0.889028	0.929466	0.877433	0.887753	0.879765	0.888845	0.853068	0.918621	0.918373
457	1.22333	1.13381	1.22274	1.11647	1.18089	1.41816	1.14927	1.16794	1.34815	1.09132	1.29133	1.33656		0.892263	0.88563	0.887771	0.889148	0.928911	0.877658	0.887532	0.880567	0.888868	0.851957	0.918452	0.918396
458	1.22359	1.13334	1.22276	1.11636	1.18056	1.41885	1.14891	1.16654	1.35009	1.09299	1.2921	1.33695		0.891626	0.884969	0.887101	0.888557	0.928244	0.877034	0.887661	0.878293	0.888299	0.851268	0.917691	0.918772
459	1.22228	1.13233	1.2209	1.11461	1.17989	1.41582	1.14794	1.16379	1.34984	1.09284	1.29135	1.33582		0.891891	0.884965	0.887208	0.888054	0.928812	0.876547	0.887011	0.880756	0.888369	0.851812	0.918594	0.918676
460	1.22225	1.13236	1.22099	1.11476	1.17931	1.41589	1.1485	1.16568	1.34929	1.09151	1.29044	1.33598		0.891738	0.885094	0.886181	0.888013	0.929002	0.876244	0.887198	0.878944	0.887289	0.852874	0.919244	0.919031
461	1.22156	1.13217	1.22008	1.11375	1.17868	1.41657	1.14737	1.16399	1.34945	1.09083	1.28944	1.3348		0.891042	0.884363	0.886434	0.887457	0.928113	0.876681	0.886713	0.87833	0.886567	0.851638	0.917527	0.917639
462	1.2204	1.13085	1.21942	1.11381	1.17769	1.41451	1.14629	1.16237	1.34663	1.09015	1.28815	1.33458		0.891	0.884699	0.885125	0.888078	0.927824	0.876284	0.886452	0.877833	0.8879	0.850346	0.918337	0.918122
463	1.21979	1.13093	1.2177	1.11239	1.17646	1.41354	1.14577	1.16034	1.34794	1.08989	1.28895	1.33383		0.890694	0.884406	0.885186	0.887318	0.927362	0.875857	0.886795	0.878985	0.886263	0.850702	0.917367	0.917392
464	1.2202	1.13156	1.21832	1.11267	1.17772	1.41375	1.14644	1.16163	1.34762	1.08874	1.28817	1.33551		0.890536	0.883832	0.885974	0.886916	0.927635	0.875595	0.885349	0.876064	0.888181	0.851514	0.917078	0.917755
465	1.21999	1.13092	1.21906	1.11287	1.17607	1.41354	1.14576	1.15955	1.34773	1.09101	1.28835	1.33504		0.890347	0.884255	0.885267	0.886416	0.928292	0.874265	0.885451	0.876895	0.887789	0.85043	0.916804	0.917953
466	1.21885	1.13088	1.21707	1.11141	1.17573	1.41248	1.145	1.16058	1.34659	1.08677	1.28745	1.33344		0.889927	0.884081	0.885248	0.886473	0.927818	0.87483	0.88475	0.876327	0.88712	0.848386	0.916035	0.918127
467	1.21834	1.12908	1.21745	1.11107	1.17538	1.41238	1.14467	1.159	1.34537	1.08724	1.28657	1.33353		0.890166	0.883523	0.885309	0.886572	0.927285	0.874361	0.885419	0.876257	0.88709	0.851134	0.917117	0.917758
468	1.21764	1.12878	1.21597	1.1105	1.17463	1.41061	1.1443	1.15685	1.34536	1.08873	1.2857	1.3326		0.889561	0.883147	0.88461	0.885794	0.927348	0.874487	0.885521	0.8766	0.886099	0.848106	0.916125	0.917328
469	1.21728	1.12881	1.2157	1.1101	1.17468	1.41095	1.1448	1.15568	1.34477	1.08506	1.28567	1.33388		0.889396	0.883334	0.884639	0.885688	0.927704	0.873815	0.884936	0.876255	0.884791	0.849111	0.916341	0.916744
470	1.21658	1.12857	1.21494	1.10959	1.17393	1.41034	1.14283	1.15518	1.34515	1.08498	1.28474	1.33217		0.889373	0.882537	0.884622	0.88562	0.92648	0.87396	0.885233	0.877008	0.886442	0.847578	0.916371	0.917248
471	1.21538	1.12718	1.21313	1.10808	1.17272	1.4078	1.14306	1.15454	1.34255	1.08429	1.28435	1.33151		0.88862	0.882	0.883693	0.884782	0.926468	0.873766	0.88431	0.873342	0.884465	0.848581	0.916244	0.917174
472	1.2167	1.12791	1.21516	1.10916	1.17322	1.40861	1.14319	1.15645	1.34476	1.08686	1.28535	1.33307		0.888855	0.881704	0.884252	0.885179	0.92685	0.873767	0.884296	0.876026	0.884985	0.848248	0.915758	0.916345
473	1.21564	1.12794	1.21426	1.10769	1.17261	1.40818	1.14346	1.15404	1.34401	1.08544	1.28235	1.33205		0.888468	0.881506	0.8834	0.88416	0.926583	0.872813	0.88391	0.874968	0.885044	0.848148	0.916134	0.916479
474	1.21479	1.12611	1.21272	1.10686	1.17185	1.40618	1.14262	1.15331	1.34349	1.08588	1.28223	1.33148		0.888338	0.882024	0.883219	0.884372	0.926769	0.87238	0.883777	0.875838	0.885204	0.84674	0.915242	0.916155
475	1.21485	1.12707	1.21275	1.1072	1.17222	1.40663	1.14253	1.15366	1.34317	1.08288	1.28228	1.33297		0.888001	0.880737	0.883193	0.884775	0.92651	0.872387	0.883038	0.87395	0.885273	0.846445	0.915636	0.916061
476	1.21369	1.12562	1.21282	1.10562	1.17031	1.40576	1.1417	1.15233	1.34123	1.08275	1.28164	1.33081		0.887834	0.881253	0.882652	0.883733	0.925535	0.872702	0.883257	0.87496	0.883674	0.846448	0.916063	0.915897
477	1.21353	1.12568	1.21171	1.10542	1.1711	1.40495	1.14105	1.14989	1.34233	1.08436	1.28148	1.3309		0.887803	0.881432	0.883528	0.883874	0.926289	0.871657	0.88342	0.873813	0.884285	0.846288	0.915523	0.915719
478	1.21278	1.12541	1.21153	1.10481	1.17018	1.40269	1.14005	1.15134	1.34157	1.08289	1.28023	1.3299		0.887554	0.880928	0.882261	0.883646	0.925862	0.871755	0.882943	0.874702	0.885061	0.845185	0.915409	0.915344
479	1.21255	1.12468	1.21131	1.10473	1.16984	1.40336	1.14072	1.15002	1.34075	1.08151	1.28122	1.32995		0.887181	0.880168	0.88202	0.883189	0.925581	0.872671	0.883059	0.874107	0.882543	0.845266	0.915044	0.915337
480	1.2123	1.12389	1.21039	1.10427	1.16923	1.40344	1.13929	1.14949	1.34202	1.08259	1.27965	1.33101		0.886868	0.880162	0.881751	0.883797	0.925911	0.870602	0.882593	0.872638	0.883698	0.844895	0.914504	0.915001
481	1.21191	1.12384	1.21053	1.10367	1.16874	1.40246	1.14073	1.1482	1.34164	1.08153	1.27922	1.33041		0.886685	0.879766	0.881291	0.883244	0.925408	0.86999	0.882261	0.873078	0.882644	0.846185	0.914218	0.915449
482	1.21035	1.12284	1.2082	1.10301	1.16724	1.40025	1.13889	1.14642	1.34095	1.07976	1.27732	1.32899		0.886637	0.879669	0.881848	0.882891	0.924998	0.86972	0.882024	0.872546	0.883459	0.845938	0.914452	0.915456
483	1.21029	1.12271	1.20765	1.10209	1.1683	1.40148	1.13909	1.14541	1.34044	1.08015	1.27762	1.32827		0.88638	0.879368	0.881389	0.881992	0.924989	0.870707	0.881965	0.872925	0.88313	0.844652	0.91407	0.914998
484	1.20958	1.12154	1.20757	1.10215	1.16723	1.39968	1.13885	1.14639	1.33754	1.07973	1.27668	1.32805		0.88611	0.878955	0.880599	0.88252	0.925057	0.870733	0.88121	0.872937	0.882068	0.844205	0.91435	0.914575
485	1.20866	1.12263	1.20622	1.10065	1.16588	1.3993	1.13694	1.14516	1.33865	1.07714	1.2749	1.32777		0.885952	0.879054	0.880716	0.881899	0.925092	0.869492	0.881664	0.873066	0.881311	0.845267	0.914242	0.913666
486	1.20956	1.12296	1.20786	1.1013	1.1676	1.39817	1.13809	1.14598	1.33962	1.07921	1.27608	1.32831		0.885449	0.878677	0.880443	0.881811	0.924714	0.86824	0.880861	0.872006	0.88165	0.843667	0.913201	0.914665
487	1.20854	1.12163	1.20631	1.10053	1.16568	1.39762	1.13789	1.14244	1.33938	1.0785	1.2758	1.32818		0.885199	0.878212	0.879539	0.88153	0.924478	0.869148	0.881026	0.871994	0.880792	0.84293	0.913382	0.91416
488	1.20704	1.12075	1.20648	1.09891	1.16509	1.39592	1.13538	1.14116	1.33763	1.0762	1.2732	1.32669		0.885212	0.87852	0.880393	0.881336	0.924036	0.869162	0.880827	0.871136	0.881532	0.843571	0.912858	0.913959
489	1.2077	1.12114	1.20591	1.0999	1.16573	1.39726	1.13635	1.14272	1.33735	1.07679	1.27434	1.32725		0.885003	0.878322	0.880675	0.881496	0.92358	0.869002	0.879963	0.87077	0.881357	0.843034	0.913059	0.913778
490	1.20704	1.12075	1.20508	1.09811	1.16459	1.39672	1.13582	1.14186	1.33777	1.07763	1.27289	1.32626		0.884479	0.878266	0.879485	0.880928	0.92377	0.867678	0.880179	0.871305	0.880197	0.840797	0.91374	0.912919
491	1.20597	1.1196	1.20489	1.09783	1.16352	1.39331	1.13504	1.14073	1.3359	1.07501	1.27315	1.32665		0.884497	0.87722	0.880193	0.881169	0.92401	0.868602	0.879776	0.870102	0.880491	0.841568	0.913221	0.913116
492	1.20643	1.12018	1.20412	1.09831	1.16457	1.39463	1.13481	1.14159	1.33849	1.07571	1.27229	1.32605		0.884169	0.877794	0.879076	0.880183	0.923544	0.868167	0.88002	0.869478	0.880488	0.841184	0.912716	0.913212
493	1.20471	1.11812	1.20322	1.09622	1.16261	1.39321	1.13312	1.13952	1.33607	1.07442	1.27126	1.32403		0.884095	0.876983	0.879269	0.879758	0.923619	0.867932	0.879522	0.871611	0.880215	0.840409	0.913574	0.912157
494	1.20601	1.12037	1.20431	1.0981	1.16332	1.39417	1.13489	1.14053	1.33637	1.07579	1.27198	1.32629		0.883676	0.877155	0.879068	0.879371	0.922836	0.868925	0.879024	0.870552	0.879321	0.839605	0.912142	0.912431
495	1.20457	1.11802	1.20281	1.09519	1.16297	1.39356	1.1337	1.13759	1.33705	1.07345	1.27086	1.32506		0.883752	0.877046	0.878061	0.879703	0.923175	0.867254	0.879256	0.870641	0.879522	0.842341	0.912231	0.912044
496	1.20297	1.1175	1.20132	1.09574	1.16081	1.39164	1.13163	1.13605	1.33388	1.07235	1.26801	1.32377		0.883383	0.876207	0.877504	0.87925	0.923008	0.866684	0.878751	0.869106	0.879639	0.842152	0.912219	0.912696
497	1.20363	1.11837	1.2013	1.09491	1.16203	1.39036	1.13291	1.13561	1.33633	1.07404	1.26959	1.32446		0.883324	0.875634	0.877911	0.878958	0.923338	0.86697	0.878173	0.869634	0.879549	0.842493	0.912053	0.911849
498	1.20266	1.11695	1.20055	1.09467	1.15956	1.39063	1.13276	1.13421	1.33549	1.07127	1.26852	1.32465		0.882899	0.875972	0.878487	0.879145	0.922085	0.86601	0.878132	0.868194	0.879435	0.84041	0.912073	0.91194
499	1.20112	1.11589	1.19945	1.09239	1.15872	1.3881	1.13059	1.13303	1.33154	1.07395	1.26585	1.32283		0.88232	0.875908	0.87683	0.878424	0.922403	0.86625	0.878254	0.867823	0.87725	0.839492	0.911072	0.911812
500	1.20272	1.11818	1.20061	1.09284	1.16075	1.39105	1.13208	1.13477	1.33448	1.07377	1.26768	1.32367		0.882592	0.875542	0.877301	0.87875	0.923089	0.867195	0.878023	0.868174	0.878304	0.839627	0.911599	0.910903

## Sheet: FIgure 3h
Rg(nm)	Cluster count, 6 hpi	Cluster count, 24 hpi
2	151.8	20.5556
4	122.4	29.2222
6	56.4	33.2222
8	23	29.3333
10	10.4	23.5556
12	4.8	13.4444
14	1.8	7.33333
16	0.4	4.55556
18	0	3.11111
20	0	1.11111
22	0	1
24	0	2
26	0	1
28	0	1.44444
30	0	0.888889
32	0	0.777778
34	0	0.555556
36	0	0.444444

## Sheet: Figure 3i
r, nm	Data, 6hpi: vgRNA/nsp12													CSR, 6hpi: vgRNA/nsp12													Data, 24hpi: vgRNA/nsp12																			CSR, 24hpi: vgRNA/nsp12
	mean	cell1	cell2	cell3	cell4	cell5	cell6	cell7	cell8	cell9	cell10	cell11		mean	cell 1	cell 2	cell 3	cell 4	cell 5	cell 6	cell 7	cell 8	cell 9	cell 10	cell 11		mean	cell 1	cell 2	cell 3	cell 4	cell 5	cell 6	cell 7	cell 8	cell 9	cell 10	cell 11	cell 12	cell 13	cell 14	cell 15	cell 16	cell 17		mean	cell 1	cell 2	cell 3
1	5.20482	5.20135	5.70129	4.07234	5.69518	7.07411	4.5797	2.29638	6.40473	8.29578	4.40653	3.52562		0.996622	0.97178	1.00912	0.99286	1.00716	1.09133	0.842874	0.920917	1.0102	1.01971	1.08417	1.01271		2.10575	2.17814	2.17337	2.27324	2.21611	2.08566	1.77911	1.69061	1.8321	1.7546	2.92981	2.42758	1.92709	1.84786	2.25892	2.09166	2.43698	1.89488		0.985654	0.983703	0.956513	1.01099
2	5.19343	5.12367	5.70653	4.12986	5.42584	7.40516	4.35779	2.39096	6.40739	8.16023	4.5804	3.43991		0.984473	0.97178	0.984278	0.978666	1.02019	1.01858	0.937792	0.968813	1.03548	0.924538	0.982772	1.00631		2.09811	2.17597	2.22833	2.32975	2.17694	2.16104	1.69439	1.68754	1.84054	1.86469	2.94909	2.44225	1.87957	1.93406	2.13276	2.08093	2.19139	1.89855		1.00196	0.982404	0.990319	1.00305
3	5.25488	5.06004	5.80113	4.11671	5.44495	7.33895	4.61643	2.38612	6.45507	8.50724	4.59416	3.48284		1.00568	0.969563	1.03378	1.0341	1.06273	0.998789	1.02967	0.969249	1.03176	0.929977	0.994472	1.00839		2.09851	2.21447	2.21739	2.30361	2.16126	2.13054	1.7618	1.69187	1.83672	1.80253	2.85034	2.4664	1.87926	1.90002	2.19404	2.01121	2.47949	1.7737		0.999451	0.999806	1.01007	1.00607
4	5.27995	5.13899	5.86108	4.11428	5.33399	7.56322	4.57314	2.39441	6.53886	8.53397	4.55445	3.47309		1.00393	0.989199	0.992537	1.03128	1.02639	0.99405	0.969793	1.00769	0.998218	1.07798	1.00171	0.954428		2.11371	2.25682	2.20668	2.31045	2.21319	2.14157	1.7513	1.68895	1.8634	1.82948	2.89461	2.48841	1.89753	1.88812	2.23017	2.06982	2.34387	1.85868		0.996646	0.987877	0.991222	0.988474
5	5.20162	5.09982	5.8146	4.07433	5.5745	7.30643	4.507	2.30664	6.38031	8.15571	4.55402	3.44445		0.998921	0.980812	0.994949	0.981156	0.987868	1.00597	0.952979	1.0109	0.989788	1.07863	0.982772	1.02231		2.09473	2.2261	2.23019	2.29799	2.1864	2.09958	1.8416	1.68921	1.80482	1.82799	2.93373	2.43956	1.89865	1.90287	2.14578	1.96562	2.30317	1.81715		0.996315	0.996617	1.0007	0.997151
6	5.24791	5.21211	5.88814	4.0214	5.5376	7.51842	4.61204	2.33657	6.5028	8.04439	4.59939	3.45418		0.996296	1.02687	0.993877	0.994287	0.971249	1.00403	0.990946	1.0177	0.973897	0.982631	1.00546	0.998309		2.09668	2.23774	2.20269	2.30077	2.19505	2.13374	1.72749	1.69815	1.84631	1.8165	2.8594	2.4482	1.86675	1.87579	2.1699	2.06898	2.32621	1.86984		0.992648	0.993502	0.998234	0.993377
7	5.22845	5.08468	5.87634	4.07509	5.3149	7.46212	4.51524	2.35069	6.48464	8.33957	4.57391	3.43578		1.00929	1.00759	0.999861	1.02113	1.00349	1.04768	1.03037	1.01386	1.00344	0.947547	1.02747	0.999786		2.11477	2.23433	2.23561	2.29275	2.2148	2.14547	1.83693	1.70748	1.83354	1.83733	2.93039	2.46857	1.87556	1.88765	2.21825	2.07928	2.30947	1.84361		1.00579	1.00928	0.992264	1.00845
8	5.24872	5.1281	5.86568	4.10237	5.47449	7.36625	4.51619	2.37864	6.52672	8.35	4.56743	3.46009		0.993294	0.974982	1.00683	0.982103	1.00658	1.00112	0.983353	0.998422	1.00753	0.957169	1.00487	1.00327		2.09057	2.23634	2.21409	2.3053	2.20022	2.08311	1.76433	1.70077	1.82938	1.79677	2.86074	2.46479	1.87027	1.88978	2.15258	2.05036	2.29057	1.83025		0.99666	0.997815	1.00248	0.996844
9	5.26087	5.07927	5.88454	4.18651	5.3594	7.46871	4.52028	2.38876	6.52906	8.34841	4.61948	3.48519		1.00862	1.01721	1.00331	1.00974	1.02478	0.999405	1.03249	0.978546	1.02264	0.950131	1.03783	1.01878		2.1068	2.25243	2.24139	2.32818	2.2091	2.12168	1.77974	1.70439	1.84466	1.8221	2.81798	2.47155	1.86613	1.89571	2.18771	2.09686	2.30697	1.86896		0.995798	1.0033	0.993037	0.995659
10	5.24772	5.05201	5.85863	4.0754	5.50449	7.55464	4.53197	2.34986	6.48464	8.25298	4.56941	3.49084		0.999451	0.996089	0.991244	1.01492	1.00305	0.986107	1.02092	1.00961	0.992544	1.00039	0.981541	0.997552		2.09905	2.20668	2.21653	2.29486	2.21459	2.14151	1.74695	1.69253	1.83309	1.80546	2.81916	2.45762	1.87295	1.90638	2.1775	2.07091	2.38478	1.84241		1.00057	0.994707	1.00878	1.00039
11	5.23671	5.04598	5.84725	4.06828	5.49927	7.50058	4.57642	2.39661	6.48236	8.18734	4.55241	3.44734		0.990509	0.994126	0.996496	0.988058	1.00261	0.980746	0.986065	0.967258	1.01552	0.988634	0.992058	0.984025		2.09166	2.22635	2.22532	2.28638	2.18286	2.11507	1.73199	1.70782	1.82791	1.80956	2.77761	2.46611	1.85219	1.89501	2.16652	2.11579	2.32701	1.84478		0.99811	0.998792	0.999352	1.00096
12	5.24088	5.08731	5.83332	4.08754	5.38277	7.48433	4.54876	2.39851	6.45945	8.31169	4.57595	3.48007		0.99691	1.00391	1.00408	0.992373	1.0015	1.01124	0.955785	0.997589	1.01731	0.989563	0.996337	0.996327		2.09465	2.2382	2.21698	2.30142	2.21093	2.11372	1.73115	1.70048	1.84273	1.82949	2.75629	2.47549	1.87644	1.89702	2.17703	2.08851	2.34458	1.80866		0.997002	0.999145	1.00118	0.995914
13	5.2205	5.00884	5.79769	4.0051	5.33861	7.50413	4.55904	2.39061	6.50462	8.29253	4.56628	3.45804		1.00628	1.0037	0.996854	0.99815	0.998133	0.980978	1.00234	1.02934	1.00636	1.04255	1.00726	1.0034		2.08595	2.23238	2.20791	2.29322	2.19547	2.13353	1.70427	1.69492	1.8229	1.81574	2.73064	2.4506	1.86442	1.89755	2.16712	2.05529	2.38654	1.80873		1.00037	1.00097	0.998218	0.998012
14	5.22011	5.03954	5.79378	4.06096	5.44225	7.531	4.62221	2.33939	6.48375	8.10601	4.55474	3.44756		1.00246	0.992855	0.989905	0.993939	1.0017	1.00694	0.975338	1.00582	1.00887	1.03784	1.00906	1.0048		2.08197	2.24165	2.20468	2.30318	2.16318	2.11588	1.74346	1.71099	1.81713	1.82796	2.70739	2.45291	1.87082	1.88941	2.15545	2.03683	2.3336	1.81899		0.996573	0.992168	0.998398	1.00117
15	5.24024	5.07187	5.86524	4.05642	5.43033	7.53224	4.56387	2.40787	6.49773	8.11489	4.62707	3.47515		0.989674	0.988981	0.989995	0.998038	0.994139	1.00644	0.968951	0.997491	0.988167	0.974703	0.974166	1.00534		2.09801	2.23877	2.23852	2.29214	2.19397	2.13647	1.77221	1.69576	1.8302	1.80226	2.71041	2.46244	1.8884	1.89241	2.19263	2.06558	2.43161	1.82232		0.998497	0.992435	0.999409	0.985725
16	5.19273	5.07211	5.79135	4.00568	5.32802	7.38802	4.55711	2.33363	6.46311	8.1305	4.58685	3.46368		0.998662	0.983342	1.00001	0.990041	0.994419	0.994733	0.97184	1.02247	0.997316	1.05392	0.994975	0.982208		2.0815	2.21876	2.2133	2.28398	2.18331	2.12595	1.76097	1.69515	1.80074	1.80579	2.6462	2.44475	1.86661	1.88936	2.18751	2.07479	2.39173	1.79662		0.996127	0.997737	0.990052	0.994324
17	5.22243	5.08051	5.83076	4.02724	5.37753	7.44503	4.59744	2.34877	6.45703	8.22431	4.60211	3.456		0.996619	0.992718	1.0073	0.990687	0.986903	0.974396	1.00441	0.999689	1.00451	1.02713	0.982654	0.992419		2.09327	2.23718	2.22001	2.30605	2.20569	2.12351	1.74584	1.69643	1.82886	1.82484	2.64533	2.47173	1.87223	1.90828	2.16935	2.14017	2.3846	1.80541		0.99568	0.985927	0.990606	0.995124
18	5.196	5.08699	5.79933	4.02745	5.35199	7.31879	4.47574	2.37877	6.4392	8.22839	4.58181	3.4676		0.995102	0.990361	0.984387	0.999328	0.986945	1.00403	0.989319	1.01329	0.998674	0.981254	1.00249	0.996047		2.0851	2.23707	2.22098	2.28793	2.17942	2.15007	1.72658	1.70157	1.81445	1.81415	2.61668	2.46295	1.87554	1.89147	2.16649	2.10844	2.36735	1.82563		0.995667	0.994426	0.995391	0.999392
19	5.15479	4.98339	5.79716	4.00855	5.26417	7.38821	4.4916	2.36165	6.45429	7.97046	4.53614	3.44703		0.993465	1.01332	1.00792	1.00546	1.00071	0.989398	0.988791	0.987819	0.998757	0.923803	0.999742	1.01238		2.07255	2.23133	2.20138	2.29632	2.17459	2.12699	1.73892	1.69212	1.80785	1.80246	2.61722	2.45338	1.87228	1.9021	2.14242	2.02904	2.34738	1.79766		0.992836	0.996251	0.993605	0.998419
20	5.1788	5.04313	5.80039	3.98211	5.3599	7.33547	4.53614	2.41228	6.44253	8.00695	4.58729	3.46061		0.997961	0.995276	0.994495	0.990159	1.02019	0.997983	1.01227	0.98556	1.0018	1.0103	0.975173	0.994371		2.08379	2.2394	2.22027	2.29077	2.17349	2.14084	1.75041	1.69592	1.81019	1.81688	2.57199	2.46551	1.87627	1.90411	2.14393	2.08155	2.38866	1.8542		0.995954	0.992094	0.992975	0.994391
21	5.16429	5.03614	5.81812	3.98941	5.29668	7.41005	4.50691	2.38135	6.47343	7.93673	4.5272	3.43119		0.993435	0.97908	1.0114	0.994336	1.00896	0.999343	1.01595	0.996426	0.986531	0.950073	0.991999	0.993685		2.07504	2.2458	2.21798	2.30576	2.1764	2.12368	1.73664	1.68701	1.81408	1.79843	2.54596	2.45996	1.87624	1.88854	2.1562	2.03299	2.38342	1.82663		0.994695	1.00207	0.990342	0.99312
22	5.16595	5.04434	5.80833	3.99441	5.28016	7.48256	4.49615	2.37679	6.42201	7.91939	4.54793	3.45341		0.98757	0.980373	0.994989	0.991297	0.995148	1.00139	0.979556	0.987142	0.97751	0.984614	0.980868	0.990384		2.07159	2.23382	2.22535	2.29564	2.18395	2.13837	1.69384	1.68921	1.81361	1.81242	2.5465	2.45689	1.8703	1.88724	2.13828	2.06565	2.36515	1.80085		0.995784	0.999075	0.98787	0.990715
23	5.18619	5.0246	5.80682	3.98836	5.29271	7.38483	4.4968	2.38817	6.43802	8.17107	4.5657	3.49102		0.997708	0.988695	0.997338	0.990271	1.00272	1.01664	0.988415	1.00931	0.98757	0.988893	1.00305	1.00188		2.07947	2.23685	2.23138	2.30734	2.17572	2.14585	1.7415	1.6936	1.80673	1.81512	2.5105	2.46853	1.87521	1.90452	2.14584	2.09094	2.36708	1.83429		0.995064	0.996444	0.99087	0.994708
24	5.14877	4.9838	5.74499	3.95269	5.29006	7.42259	4.45368	2.35548	6.38059	8.1262	4.5002	3.42622		0.998305	0.990963	0.99482	0.990047	1.01261	1.00811	1.01251	0.99707	0.979698	1.01277	0.980864	1.00188		2.06389	2.23115	2.20609	2.29013	2.16914	2.13181	1.69937	1.69134	1.7875	1.7991	2.47869	2.44366	1.87533	1.8912	2.14861	2.05571	2.36524	1.82198		0.993981	0.989243	0.993382	0.99653
25	5.13808	4.96837	5.77926	3.98529	5.16856	7.37867	4.45953	2.38351	6.45488	7.95054	4.54118	3.44906		0.993756	0.972685	1.00041	0.992449	0.988734	0.980686	1.0028	0.998493	1.00588	0.991409	1.00171	0.996056		2.07099	2.24615	2.22118	2.30542	2.18375	2.12954	1.72139	1.68498	1.79132	1.80109	2.45712	2.45658	1.86746	1.90172	2.1338	2.07261	2.40951	1.82327		0.994877	0.992131	0.997416	0.997732
26	5.12952	4.97482	5.7863	3.97904	5.1996	7.41387	4.42643	2.4039	6.39172	7.87637	4.5359	3.4368		0.996311	0.991849	0.992372	0.996464	1.00861	1.00232	1.00234	0.978675	0.998766	1.00851	0.983231	0.996286		2.07378	2.25311	2.21444	2.29908	2.15503	2.12915	1.74995	1.68718	1.79229	1.78889	2.48291	2.46088	1.87867	1.90897	2.12716	2.06121	2.44698	1.8183		0.993634	0.991775	0.994896	0.986101
27	5.11276	4.98965	5.77283	3.96116	5.22863	7.27744	4.41186	2.37158	6.42018	7.86994	4.51876	3.41834		0.994769	0.998063	0.987866	1.00039	0.982835	1.00156	0.977192	0.995719	0.998519	1.01202	0.995208	0.993102		2.06424	2.24223	2.21262	2.30069	2.16585	2.13453	1.73493	1.67998	1.79728	1.79563	2.44815	2.45427	1.87312	1.90452	2.1395	2.05098	2.34903	1.80882		0.99359	0.993761	0.995898	0.99087
28	5.10445	4.97562	5.74592	3.94145	5.18067	7.3022	4.38624	2.39164	6.4104	7.86842	4.50505	3.44133		0.997337	0.989382	0.992757	0.990212	0.983878	0.991328	1.01124	0.995255	0.996548	1.01897	1.00631	0.994819		2.06407	2.23709	2.21002	2.30195	2.14231	2.14607	1.74027	1.67355	1.79234	1.79329	2.438	2.45522	1.85972	1.90384	2.14024	2.05509	2.39422	1.80604		0.993323	0.994623	0.988099	0.994034
29	5.09632	4.96615	5.7704	3.92866	5.14705	7.33822	4.40471	2.35437	6.37725	7.80779	4.51238	3.45251		0.990869	0.990385	0.996499	0.999466	1.00549	0.984881	0.983153	0.989668	1.00473	0.962464	0.99933	0.98349		2.0659	2.25391	2.22358	2.30881	2.15419	2.13162	1.71792	1.68161	1.80521	1.79694	2.43452	2.45553	1.87755	1.90665	2.11958	2.05778	2.38006	1.81486		0.996409	0.991791	1.00249	0.99328
30	5.08665	4.98823	5.74878	3.92973	5.16364	7.29899	4.41045	2.3674	6.34629	7.78505	4.47389	3.44073		0.992532	0.994201	0.994352	1.0087	0.99848	0.990266	0.986506	0.999182	0.992398	0.97201	0.993414	0.988344		2.06507	2.2408	2.21899	2.30749	2.15248	2.13637	1.69396	1.67765	1.77966	1.78514	2.40796	2.45182	1.85756	1.90254	2.15175	2.08116	2.45499	1.80591		0.994642	0.988909	0.992202	0.994871
31	5.09528	4.96398	5.76432	3.94642	5.11904	7.29405	4.41242	2.40466	6.40394	7.83913	4.47762	3.42252		0.990188	0.986136	1.00793	0.99264	0.990153	1.0046	0.9719	0.971883	1.00417	0.978923	0.992426	0.991307		2.06677	2.25423	2.21633	2.30075	2.16806	2.14612	1.76342	1.67871	1.78524	1.80079	2.40371	2.45458	1.8673	1.89835	2.14517	2.03547	2.39541	1.82146		0.993031	0.990292	0.994441	0.990484
32	5.06647	4.94269	5.74334	3.92288	5.13657	7.29343	4.39095	2.36142	6.33414	7.7142	4.46239	3.42911		0.996668	0.980988	0.999749	0.98724	1.00317	0.98615	0.999082	1.00696	0.998344	1.02165	0.989396	0.990615		2.05653	2.23262	2.20535	2.30402	2.14768	2.12241	1.74168	1.67106	1.78899	1.79013	2.39606	2.443	1.86925	1.8933	2.10839	2.03662	2.39043	1.82004		0.995423	0.992391	0.993318	0.997688
33	5.07409	4.93414	5.7754	3.90579	5.10016	7.26631	4.413	2.37191	6.34676	7.82781	4.46839	3.40531		0.98728	0.989687	0.991261	0.977275	0.995207	0.992745	0.986916	0.986029	0.988143	0.966373	0.985592	1.00086		2.05972	2.24776	2.21136	2.30276	2.13789	2.12447	1.74242	1.68183	1.78211	1.79186	2.39446	2.45057	1.86494	1.88828	2.13641	2.03757	2.41497	1.80564		0.991685	0.993633	0.986966	0.998499
34	5.05274	4.91109	5.75308	3.90143	5.10132	7.23794	4.3856	2.3598	6.33001	7.72768	4.44743	3.42472		0.988585	0.979777	0.994105	0.98898	0.994981	0.997512	0.975816	0.995296	0.99643	0.976488	0.980793	0.994262		2.05585	2.24304	2.20661	2.2977	2.14198	2.12928	1.69993	1.6715	1.77889	1.78674	2.3809	2.44796	1.87112	1.8987	2.13007	2.03282	2.41858	1.81365		0.993425	0.984963	0.990805	0.986778
35	5.02959	4.9113	5.72498	3.9057	5.04613	7.23711	4.36594	2.35988	6.30496	7.64454	4.42955	3.39539		0.989017	0.989184	0.990822	0.99796	0.998165	1.00567	0.97774	1.01018	0.980915	0.95646	0.976046	0.996049		2.05522	2.24602	2.20629	2.29933	2.15129	2.12607	1.72527	1.66737	1.77499	1.78797	2.37148	2.44179	1.86286	1.90469	2.11556	2.03219	2.41008	1.81545		0.992226	0.991711	0.987009	0.990945
36	5.03634	4.91275	5.74779	3.92596	5.05096	7.25387	4.36614	2.35846	6.29027	7.63539	4.44913	3.40898		0.994062	0.987549	0.990812	0.990303	0.985579	0.996158	0.990465	0.99313	0.982134	1.02546	0.996614	0.996484		2.0516	2.24163	2.20305	2.2981	2.14371	2.12484	1.728	1.66768	1.7781	1.78418	2.36946	2.44449	1.86584	1.90085	2.11457	2.01415	2.38729	1.81132		0.993598	0.994184	0.986623	0.988153
37	5.03654	4.89856	5.7634	3.89632	5.06884	7.25312	4.37388	2.34067	6.28372	7.69025	4.42162	3.41152		0.996177	0.977145	0.990784	1.00348	0.987835	1.01049	0.987046	0.997951	1.00254	1.0158	0.993831	0.991044		2.05716	2.24591	2.21745	2.30999	2.12812	2.12245	1.74363	1.67163	1.76866	1.79111	2.36332	2.45086	1.86088	1.89784	2.12593	2.05	2.40748	1.8164		0.991272	0.994021	0.993264	0.990316
38	4.99686	4.84448	5.72627	3.87101	5.00266	7.17784	4.39682	2.33579	6.26068	7.55187	4.40399	3.39408		0.987697	0.979811	0.994522	0.991546	0.981404	1.00426	0.983201	0.978044	1.00887	0.964783	0.992236	0.98599		2.04669	2.23956	2.20972	2.29992	2.13396	2.12006	1.7153	1.66031	1.76784	1.78473	2.33986	2.4385	1.85661	1.89683	2.09867	2.01593	2.41129	1.80462		0.993877	0.99011	0.990182	0.989043
39	5.0113	4.89421	5.71444	3.88049	5.00925	7.22832	4.38815	2.34497	6.27656	7.59179	4.41861	3.37749		0.989952	0.986512	0.99868	0.992482	0.999889	0.988834	0.988432	0.989284	0.989713	0.961442	0.993459	1.00074		2.0468	2.24902	2.20548	2.30278	2.12745	2.12172	1.71288	1.66203	1.76374	1.78647	2.36168	2.44943	1.85366	1.90809	2.10276	2.00776	2.37203	1.80868		0.991013	0.990778	0.988957	0.992808
40	4.98645	4.85099	5.70774	3.87119	4.98384	7.18637	4.37731	2.33388	6.23383	7.54475	4.385	3.37604		0.995632	0.999048	0.99156	0.994931	0.984467	0.98524	1.01041	1.00988	0.990586	1.01042	0.992596	0.982817		2.04809	2.23929	2.21313	2.29954	2.13465	2.12294	1.72161	1.66095	1.77023	1.78615	2.34984	2.44145	1.85308	1.90032	2.08732	2.00693	2.42622	1.80382		0.991098	0.993993	0.988127	0.993959
41	4.97234	4.85091	5.69236	3.8691	4.98735	7.17284	4.33611	2.32709	6.21778	7.50657	4.37683	3.35882		0.984687	0.980219	0.998647	0.997758	0.990333	0.985812	0.9804	0.980425	0.984957	0.954752	0.989657	0.988592		2.04481	2.2359	2.20579	2.31063	2.12234	2.12346	1.73939	1.65385	1.76284	1.78361	2.3318	2.43903	1.84768	1.89521	2.1012	2.02372	2.38503	1.80035		0.991863	0.995102	0.983374	0.985818
42	4.96766	4.86667	5.71261	3.84187	4.97054	7.0888	4.32151	2.3568	6.23499	7.51334	4.35977	3.3774		0.986517	0.977612	0.992717	0.986299	0.989588	0.989196	0.978733	0.992919	0.98494	0.98826	0.976382	0.995042		2.04119	2.23585	2.20745	2.29499	2.11787	2.11748	1.69806	1.66132	1.756	1.78611	2.33994	2.44442	1.84774	1.90074	2.10174	2.02526	2.35402	1.81133		0.989923	0.988718	0.988818	0.993381
43	4.94665	4.81901	5.72025	3.84405	4.92437	7.08887	4.31584	2.32937	6.22296	7.4308	4.36531	3.35233		0.986367	0.988647	0.996628	1.00109	0.992811	0.980917	0.969372	0.979238	0.98126	1.00052	0.980111	0.97945		2.04664	2.24224	2.20131	2.29695	2.10257	2.11482	1.71854	1.65737	1.77149	1.78445	2.33814	2.43824	1.85488	1.8985	2.10799	2.0095	2.43482	1.821		0.990531	0.99054	0.985947	0.990594
44	4.92906	4.80356	5.70076	3.85427	4.94389	7.02103	4.28312	2.31276	6.18851	7.37403	4.37431	3.36347		0.99153	0.997687	0.9939	0.994638	0.991793	0.980846	0.979687	0.977597	0.978988	1.03378	0.990751	0.987166		2.04445	2.2355	2.20181	2.29624	2.11585	2.10872	1.72012	1.66219	1.76629	1.78759	2.31902	2.43541	1.85079	1.89677	2.10006	2.01102	2.40799	1.84024		0.991281	0.989853	0.986671	0.99199
45	4.90124	4.79749	5.69615	3.81563	4.892	6.98317	4.2707	2.32255	6.17183	7.29513	4.33567	3.33331		0.988245	0.979419	0.995273	0.995127	0.984822	0.989705	0.990434	0.996651	0.97924	0.97709	0.990178	0.992755		2.03908	2.23375	2.20248	2.29453	2.09892	2.11862	1.71276	1.65366	1.75991	1.77965	2.32308	2.42682	1.84474	1.89594	2.08784	2.01672	2.40912	1.80576		0.990171	0.98873	0.984903	0.994741
46	4.90918	4.78267	5.681	3.83935	4.89962	6.99101	4.25352	2.3182	6.17607	7.39041	4.33907	3.33006		0.985268	0.977911	0.993135	0.993107	0.996095	0.979946	0.988693	1.00015	0.997647	0.932756	0.981487	0.997017		2.03926	2.2347	2.20582	2.2978	2.09761	2.11418	1.71844	1.65945	1.76465	1.78475	2.32387	2.42739	1.84121	1.89676	2.09318	2.00741	2.39712	1.80311		0.991193	0.992736	0.9848	0.986379
47	4.86387	4.76379	5.6512	3.81274	4.86806	6.95514	4.2166	2.29489	6.12818	7.16851	4.30256	3.34088		0.992583	0.985845	0.99892	1.0051	0.990078	1.00515	0.969146	0.982649	0.999377	0.998221	0.997407	0.986517		2.0331	2.22874	2.20242	2.28818	2.09352	2.10304	1.71224	1.65051	1.76265	1.77796	2.31129	2.42464	1.83905	1.89263	2.08079	2.0029	2.3829	1.80917		0.991888	0.988346	0.986686	0.989223
48	4.85387	4.77931	5.63244	3.78246	4.83572	6.86245	4.21712	2.30457	6.08543	7.23976	4.32536	3.32792		0.985233	0.983137	1.00064	0.99161	0.992539	0.98868	0.962411	1.00067	0.984852	0.958314	0.981582	0.993131		2.03056	2.23087	2.19581	2.28893	2.09225	2.1033	1.72162	1.65752	1.74937	1.78739	2.29077	2.42864	1.84294	1.89389	2.07976	1.98733	2.36718	1.80199		0.989826	0.991782	0.980245	0.989188
49	4.85231	4.77623	5.63772	3.80182	4.85147	6.83305	4.19122	2.30236	6.12739	7.22087	4.30821	3.32511		0.985007	0.978484	0.996311	0.984011	0.985456	0.980356	0.984371	0.991415	0.974302	0.981866	0.984421	0.994079		2.02848	2.23807	2.19685	2.28583	2.0905	2.11525	1.6985	1.65143	1.76192	1.78506	2.30312	2.42755	1.83843	1.89372	2.08188	1.98118	2.32991	1.80493		0.991456	0.990665	0.984156	0.988448
50	4.80357	4.75216	5.63167	3.77939	4.79875	6.75766	4.15919	2.30651	6.06846	6.98996	4.2846	3.31098		0.989957	0.981521	0.995846	0.98591	0.988175	0.997501	0.967591	0.988276	0.999468	0.999935	0.986121	0.999182		2.02721	2.23556	2.19225	2.2961	2.08266	2.09879	1.69985	1.64302	1.74953	1.78088	2.29571	2.42383	1.83808	1.90198	2.07799	1.97318	2.36671	1.80636		0.988981	0.987376	0.987032	0.989812
51	4.80762	4.7501	5.62425	3.77461	4.78759	6.75582	4.16467	2.29814	6.09819	7.08266	4.24716	3.30067		0.989921	0.982792	0.994903	0.992528	0.992162	0.979305	0.990946	0.969482	0.991537	1.00356	0.992734	0.999188		2.03024	2.22849	2.20006	2.29351	2.07848	2.10824	1.7314	1.6471	1.7561	1.78491	2.29702	2.4239	1.83244	1.89699	2.08499	1.98946	2.36418	1.79687		0.989362	0.98596	0.985922	0.981212
52	4.81062	4.74198	5.61871	3.75815	4.78666	6.7532	4.15078	2.30317	6.06333	7.18833	4.25611	3.2964		0.989213	0.985807	0.995276	0.987964	0.985667	0.99038	0.992605	0.995742	0.996706	0.980111	0.98459	0.986497		2.02568	2.23102	2.1978	2.2898	2.07296	2.09456	1.70324	1.65016	1.7549	1.78561	2.29189	2.41905	1.83797	1.89118	2.06326	1.99606	2.3572	1.79985		0.992452	0.983192	0.986647	0.984977
53	4.76425	4.69834	5.58789	3.75848	4.71716	6.69186	4.09489	2.28557	6.06161	7.0061	4.22817	3.27667		0.986504	0.984062	0.997506	0.990619	1.00092	0.994964	0.979014	0.984489	0.976314	0.96455	0.983404	0.995704		2.02197	2.22411	2.19838	2.28872	2.07021	2.09733	1.6932	1.64869	1.74941	1.77634	2.27858	2.41696	1.84047	1.89759	2.07039	1.99106	2.33524	1.79688		0.990641	0.989306	0.98387	0.990202
54	4.75225	4.71348	5.57826	3.74761	4.72627	6.69575	4.09344	2.29927	6.00578	6.92911	4.20538	3.28038		0.985904	0.978997	0.993343	0.988881	0.992394	0.989667	0.982856	0.986108	0.998404	0.956051	0.98875	0.989495		2.01647	2.22646	2.19179	2.27166	2.06206	2.10553	1.68111	1.64186	1.74836	1.77367	2.26676	2.4138	1.8322	1.8934	2.07313	1.95189	2.35925	1.78698		0.988235	0.989517	0.98533	0.984117
55	4.72637	4.70397	5.55865	3.72891	4.70603	6.61885	4.05814	2.28275	6.00185	6.86764	4.18411	3.27923		0.98475	0.989984	0.986873	0.983978	0.989877	1.00899	0.980706	0.98671	0.991074	0.94749	0.987853	0.978715		2.01545	2.21838	2.19447	2.2736	2.05948	2.09543	1.69075	1.6467	1.74872	1.77947	2.2634	2.4068	1.82221	1.89356	2.06028	1.98737	2.31518	1.8068		0.988058	0.986682	0.980617	0.987425
56	4.72785	4.66557	5.54882	3.73427	4.67935	6.57046	4.05213	2.2934	6.03599	6.98203	4.1911	3.25323		0.986303	0.978904	0.992375	0.988338	0.993591	1.00175	0.983969	0.979876	0.999908	0.963857	0.97947	0.987305		2.01432	2.21511	2.18896	2.27923	2.05288	2.09237	1.67963	1.64701	1.74773	1.77781	2.25173	2.40805	1.82449	1.88918	2.06957	1.98765	2.35044	1.78164		0.988466	0.990635	0.982635	0.986755
57	4.70595	4.68144	5.55236	3.72314	4.62982	6.51963	4.03251	2.26794	5.98963	6.92755	4.17097	3.27043		0.986576	0.975671	0.998176	0.989806	0.994408	0.983167	0.98389	0.985595	1.00154	0.974591	0.989882	0.975607		2.01716	2.22651	2.19447	2.28209	2.06059	2.10181	1.69	1.64921	1.74491	1.78013	2.26594	2.41053	1.82845	1.89207	2.06667	1.96408	2.32451	1.80982		0.988289	0.985754	0.983728	0.985367
58	4.68347	4.66121	5.52182	3.6908	4.59482	6.49185	4.02057	2.27807	5.9745	6.88345	4.15858	3.24254		0.988762	0.981259	0.995587	0.993055	0.985456	1.00152	0.993819	0.974304	0.983392	0.98247	0.99376	0.991757		2.01235	2.21457	2.19441	2.27181	2.0561	2.08593	1.71121	1.64437	1.74765	1.77161	2.24041	2.40225	1.81672	1.8851	2.06756	1.9649	2.3516	1.78371		0.98721	0.984821	0.983826	0.984863
59	4.65873	4.65049	5.50629	3.6906	4.59625	6.42317	4.0164	2.28098	5.95734	6.76613	4.13467	3.22373		0.987348	0.984476	1.00024	0.9847	0.985011	0.986939	0.979751	0.997842	0.981291	1.00089	0.981339	0.978352		2.00656	2.21203	2.18948	2.27073	2.05144	2.07304	1.67313	1.6423	1.74455	1.77197	2.2402	2.40552	1.81422	1.88535	2.0573	1.97463	2.32848	1.77723		0.98737	0.985762	0.989234	0.987998
60	4.63856	4.62767	5.48568	3.66803	4.55916	6.39465	4.00397	2.27181	5.95801	6.70811	4.1204	3.22667		0.988255	0.989106	0.994103	0.988321	0.991986	0.995957	0.993339	0.985078	0.992547	0.966926	0.987229	0.98621		2.00526	2.21625	2.18835	2.26877	2.03793	2.07834	1.67741	1.64505	1.74531	1.77214	2.22521	2.39663	1.82476	1.88095	2.05206	1.99505	2.29184	1.79341		0.985301	0.984778	0.978806	0.984986
61	4.6124	4.61373	5.46006	3.64665	4.55126	6.37038	3.98436	2.23502	5.93389	6.64563	4.07263	3.22275		0.98937	0.987598	0.991934	0.990564	0.988649	0.992699	0.991135	0.986662	0.989275	0.989373	0.982031	0.993153		2.00001	2.21605	2.18289	2.25902	2.03885	2.07794	1.67324	1.64231	1.74238	1.76178	2.21557	2.391	1.81095	1.87685	2.05528	1.96992	2.29752	1.78863		0.989185	0.984175	0.98372	0.983077
62	4.61036	4.58677	5.46238	3.65439	4.52194	6.31461	3.96847	2.26467	5.94385	6.68932	4.10727	3.20032		0.986399	0.987221	0.994953	0.990091	0.989621	0.992812	0.985298	0.986921	0.989907	0.972622	0.976082	0.984867		2.00071	2.21211	2.18984	2.26279	2.04306	2.07728	1.67588	1.64214	1.73685	1.77228	2.21273	2.40014	1.81685	1.88159	2.06572	1.95751	2.29265	1.77271		0.986957	0.981776	0.982216	0.98045
63	4.58175	4.58648	5.44369	3.6356	4.51298	6.3092	3.94024	2.25504	5.90395	6.55822	4.05559	3.19824		0.98832	0.971987	0.995317	0.9849	0.994972	0.994668	0.983657	0.999763	0.996684	0.988386	0.976907	0.984275		1.99648	2.20397	2.17721	2.2526	2.027	2.08082	1.65534	1.63946	1.74522	1.76645	2.21054	2.3837	1.80235	1.88209	2.05353	1.97118	2.30448	1.78414		0.985489	0.981958	0.977217	0.984893
64	4.56631	4.58285	5.42178	3.6079	4.49397	6.26012	3.90819	2.26816	5.90917	6.56861	4.02311	3.18555		0.988953	0.983505	0.995986	0.996196	0.985627	0.997909	1.00198	0.98407	0.983755	0.985346	0.979425	0.984685		1.99405	2.20108	2.17923	2.24948	2.02496	2.06957	1.66231	1.64018	1.7347	1.76669	2.1988	2.38581	1.80307	1.87744	2.06145	1.98283	2.29072	1.77057		0.985683	0.981177	0.983802	0.98459
65	4.54517	4.54019	5.4028	3.60795	4.46844	6.20393	3.88737	2.26793	5.90536	6.49042	4.04777	3.17474		0.986178	0.989081	0.996901	0.986397	0.982024	0.981964	0.991653	0.987344	0.983144	0.979555	0.980868	0.989026		1.99269	2.20488	2.17577	2.25185	2.01468	2.06437	1.65402	1.64084	1.73898	1.76833	2.18448	2.39179	1.80238	1.87669	2.05724	1.9789	2.27772	1.79283		0.987792	0.988923	0.978684	0.9796
66	4.52294	4.53049	5.3861	3.5794	4.43418	6.16148	3.87131	2.2653	5.87748	6.50805	3.97554	3.163		0.985691	0.985347	0.991605	0.991115	0.992482	0.986033	0.982078	0.983588	0.994194	0.976432	0.97664	0.983086		1.98735	2.20185	2.176	2.24838	2.0236	2.06443	1.65861	1.63258	1.73479	1.76458	2.18267	2.37718	1.80871	1.8701	2.03388	1.96232	2.26783	1.77744		0.984869	0.983034	0.980117	0.982996
67	4.49812	4.53235	5.37661	3.58568	4.38272	6.12005	3.84709	2.25147	5.85897	6.36952	3.98694	3.16791		0.9847	0.990866	0.991179	0.989861	0.982421	0.981708	0.98615	0.975967	0.989752	0.98475	0.980456	0.978588		1.98682	2.1972	2.17581	2.23559	2.02249	2.06495	1.64485	1.63402	1.73508	1.7645	2.16685	2.38145	1.80732	1.86923	2.05179	1.95689	2.28922	1.77867		0.985109	0.98322	0.975785	0.979509
68	4.49759	4.5037	5.3558	3.56306	4.40467	6.14993	3.86602	2.23136	5.81231	6.46101	3.96429	3.16136		0.986853	0.985684	0.993526	0.994321	0.98208	0.98883	0.981328	0.980183	0.981655	1.01125	0.983119	0.973405		1.98213	2.20344	2.17345	2.24072	2.01802	2.05501	1.65065	1.62921	1.73654	1.76234	2.15874	2.38131	1.79769	1.86412	2.04718	1.94846	2.25636	1.77296		0.984615	0.98555	0.978326	0.983637
69	4.47138	4.47956	5.32738	3.53591	4.35743	6.08966	3.81947	2.23255	5.84405	6.40142	3.95736	3.14033		0.986062	0.985859	0.99029	0.98311	0.992871	0.989944	0.988618	0.982416	0.980789	0.989939	0.980637	0.982212		1.97403	2.19225	2.16292	2.23671	2.00675	2.04838	1.63421	1.63036	1.73106	1.75443	2.14235	2.36908	1.79226	1.86015	2.0394	1.95994	2.23087	1.76738		0.985864	0.983082	0.979946	0.982813
70	4.4529	4.47425	5.3245	3.52359	4.33361	6.05343	3.79697	2.24857	5.80363	6.38069	3.91695	3.12569		0.982393	0.976166	0.988035	0.992086	0.988517	0.994355	0.971198	0.978289	0.989657	0.972174	0.974019	0.981822		1.97909	2.18997	2.1719	2.23996	2.01084	2.05032	1.63357	1.63497	1.73303	1.75709	2.15594	2.37031	1.80093	1.857	2.04478	1.94083	2.27715	1.77588		0.984512	0.982232	0.981142	0.982815
71	4.42999	4.45573	5.29821	3.51061	4.32455	5.99667	3.81613	2.26006	5.80844	6.25702	3.88032	3.12209		0.984491	0.982918	0.997941	0.985962	0.989736	0.99121	0.989815	0.975715	0.981028	0.965327	0.981279	0.988472		1.97766	2.18982	2.16621	2.23309	2.01417	2.05034	1.63655	1.63497	1.72992	1.75459	2.14157	2.36949	1.797	1.86516	2.04486	1.97846	2.24375	1.7703		0.984855	0.984486	0.976068	0.980085
72	4.39742	4.43382	5.27412	3.50333	4.25793	5.97134	3.73635	2.238	5.74855	6.21245	3.89147	3.10427		0.987407	0.98855	0.992564	0.982438	0.988583	0.990229	0.980671	0.992031	0.994672	0.975785	0.993354	0.982602		1.9687	2.18156	2.16406	2.22672	2.00101	2.04072	1.62781	1.62844	1.71894	1.7538	2.12924	2.35624	1.79189	1.85223	2.02756	1.95951	2.25418	1.75401		0.985614	0.98344	0.980351	0.986054
73	4.40065	4.44785	5.28176	3.48844	4.25726	5.93543	3.76239	2.23448	5.76705	6.23866	3.88571	3.10811		0.989127	0.982942	0.993583	0.99402	0.984947	0.997645	0.983327	0.975735	0.991361	1.0093	0.982019	0.985516		1.97388	2.19028	2.16573	2.23173	2.00696	2.03615	1.64884	1.63304	1.7397	1.75372	2.13689	2.36427	1.79148	1.86052	2.04065	1.95057	2.23169	1.77381		0.985895	0.983676	0.976087	0.985189
74	4.36811	4.42725	5.24296	3.46943	4.23087	5.91755	3.75485	2.23331	5.71941	6.11976	3.85437	3.07946		0.984243	0.982136	0.989553	0.983652	0.988498	0.991733	0.965686	0.985697	0.986049	0.98808	0.980809	0.984776		1.96327	2.18257	2.15647	2.22121	1.9949	2.04428	1.62505	1.63024	1.72267	1.74509	2.12627	2.35765	1.78955	1.84763	2.03553	1.94658	2.19448	1.75533		0.985365	0.981954	0.978704	0.984327
75	4.35117	4.40598	5.23096	3.45554	4.21187	5.8877	3.70437	2.23588	5.7004	6.11458	3.84136	3.07422		0.984663	0.979319	0.996098	0.990228	0.985311	0.992015	0.9726	0.984565	0.993742	0.973448	0.980312	0.983653		1.96216	2.17877	2.15448	2.22353	1.99441	2.04219	1.62033	1.62861	1.72243	1.74788	2.12038	2.34959	1.77947	1.8548	2.02877	1.94647	2.20563	1.75891		0.982205	0.983651	0.977922	0.984334
76	4.32564	4.37254	5.20183	3.4199	4.17369	5.83286	3.69719	2.24634	5.70814	6.0791	3.78965	3.06083		0.981617	0.9778	0.988875	0.984326	0.983243	0.99547	0.976237	0.983938	0.993326	0.95056	0.984219	0.979794		1.956	2.17409	2.15115	2.21217	1.99679	2.03515	1.62189	1.62562	1.72012	1.74353	2.11287	2.35306	1.77529	1.84839	2.01815	1.93683	2.16741	1.75958		0.984366	0.984924	0.976541	0.983501
77	4.31183	4.36186	5.18578	3.41952	4.13361	5.81264	3.66191	2.22996	5.66123	6.13253	3.7913	3.03981		0.98457	0.974219	0.989224	0.990648	0.985768	0.991302	0.975238	0.984907	0.985508	0.998384	0.973775	0.981291		1.95074	2.174	2.14219	2.20885	1.98051	2.02273	1.60571	1.6244	1.71909	1.73706	2.10507	2.34235	1.77267	1.83967	2.01182	1.95353	2.17787	1.74507		0.984862	0.982893	0.982479	0.982996
78	4.29667	4.35319	5.18769	3.41358	4.15738	5.76585	3.64902	2.23252	5.64587	6.01588	3.79018	3.05224		0.984769	0.966202	0.988954	0.988132	0.98414	1.00194	0.983304	0.974474	0.98848	0.992081	0.987251	0.977501		1.95855	2.17778	2.15411	2.21897	1.99164	2.03963	1.61576	1.62834	1.72558	1.74632	2.10775	2.35111	1.77622	1.85228	2.02278	1.96507	2.16385	1.75824		0.984179	0.980482	0.980172	0.981036
79	4.26917	4.33051	5.16382	3.38163	4.10079	5.74506	3.64319	2.21215	5.62261	5.98095	3.76865	3.0115		0.980666	0.97484	0.992918	0.979156	0.985263	0.979448	0.980137	0.981446	0.980949	0.978923	0.970973	0.983269		1.95034	2.16995	2.14904	2.20553	1.97793	2.02238	1.61791	1.62484	1.71086	1.73829	2.09007	2.34089	1.77796	1.84293	2.01695	1.95889	2.17301	1.73836		0.985031	0.980713	0.979001	0.978861
80	4.24095	4.30698	5.1316	3.36419	4.05317	5.65088	3.63266	2.19831	5.58744	5.9804	3.73028	3.01457		0.981446	0.96941	0.993545	0.988871	0.991108	0.980526	0.962077	0.975263	0.980463	0.999189	0.976444	0.979005		1.94874	2.16599	2.14549	2.2039	1.98563	2.02078	1.62317	1.61991	1.71068	1.73807	2.09464	2.33392	1.77433	1.84334	2.01744	1.94209	2.16751	1.74172		0.981282	0.984418	0.974111	0.98059
81	4.22312	4.30739	5.11487	3.35621	4.06782	5.65276	3.59737	2.20182	5.57551	5.87883	3.70393	2.99783		0.982829	0.968269	0.988059	0.989408	0.985834	0.985807	0.966185	0.983634	0.970937	1.00578	0.983378	0.983836		1.94638	2.16936	2.14609	2.20803	1.98121	2.01983	1.60378	1.62128	1.71413	1.73571	2.09396	2.33447	1.77078	1.84528	2.01731	1.92626	2.15643	1.74448		0.983467	0.981134	0.976562	0.979344
82	4.2153	4.28808	5.09399	3.33374	4.04661	5.59976	3.59907	2.19225	5.57326	5.9277	3.7127	3.00112		0.982813	0.974138	0.992767	0.981132	0.991555	0.988119	0.973057	0.989396	0.977567	0.981425	0.980882	0.980907		1.93903	2.15902	2.13579	2.19663	1.97358	2.01898	1.59124	1.62039	1.70971	1.73289	2.08857	2.32362	1.75623	1.8357	2.01356	1.92424	2.14414	1.73923		0.981883	0.979588	0.974122	0.982072
83	4.18535	4.29596	5.08125	3.31742	4.01225	5.55617	3.59656	2.20487	5.55169	5.76219	3.67298	2.98746		0.981307	0.969048	0.989881	0.98088	0.989271	0.993604	0.977485	0.973405	0.982174	0.986833	0.977029	0.974762		1.93834	2.15811	2.13161	2.19693	1.97568	2.01658	1.59014	1.61874	1.70911	1.72222	2.08061	2.3305	1.75929	1.8383	1.99771	1.93739	2.14468	1.74418		0.980879	0.980791	0.975678	0.980447
84	4.16901	4.25922	5.05138	3.30606	3.97739	5.53548	3.56998	2.19621	5.53006	5.78036	3.67475	2.97819		0.983021	0.972709	0.989236	0.982339	0.998896	0.995349	0.973554	0.973402	0.982246	0.990158	0.974319	0.981022		1.9371	2.15698	2.13712	2.19285	1.96912	2.01031	1.60859	1.61985	1.70395	1.73002	2.08222	2.32253	1.76721	1.82969	2.00102	1.92825	2.13597	1.7351		0.981846	0.981164	0.979074	0.980523
85	4.15662	4.25282	5.04211	3.28136	3.96605	5.53611	3.54009	2.20727	5.49889	5.78991	3.64091	2.96731		0.981971	0.974929	0.990879	0.984466	0.98782	0.988116	0.976591	0.972627	0.996847	0.974579	0.973657	0.98117		1.93092	2.1546	2.12947	2.19346	1.97274	2.00289	1.58034	1.6154	1.69929	1.72752	2.07594	2.32044	1.75508	1.82784	2.00153	1.92319	2.11765	1.72823		0.981803	0.984122	0.969772	0.977762
86	4.13137	4.22973	5.04166	3.26282	3.92843	5.44895	3.51977	2.1891	5.49045	5.74146	3.63739	2.95536		0.978066	0.966854	0.987086	0.982296	0.982892	0.988915	0.966834	0.976338	0.989111	0.966997	0.968883	0.982521		1.93302	2.15416	2.13187	2.18631	1.97048	2.0112	1.59955	1.60882	1.70514	1.72119	2.07807	2.31518	1.76363	1.82858	2.00138	1.9205	2.14052	1.72473		0.980187	0.979728	0.973064	0.980039
87	4.11788	4.21118	5.0131	3.25319	3.92342	5.43535	3.53408	2.1914	5.48245	5.69812	3.60835	2.9461		0.980569	0.977654	0.994168	0.983688	0.982596	0.984699	0.964347	0.982719	0.987901	0.966899	0.981082	0.980512		1.9323	2.14871	2.12443	2.18735	1.96957	1.99767	1.59969	1.61544	1.69815	1.72134	2.07296	2.31501	1.75899	1.82952	2.00866	1.92188	2.13035	1.74943		0.982322	0.980453	0.971991	0.979633
88	4.08786	4.17343	4.98565	3.24244	3.87108	5.39992	3.50038	2.17911	5.44121	5.65902	3.57856	2.93572		0.982029	0.97197	0.987557	0.982973	0.991906	0.979781	0.979426	0.980781	0.98074	0.991276	0.974928	0.980976		1.92458	2.14476	2.12122	2.17929	1.96608	2.01024	1.58718	1.61052	1.69703	1.72243	2.07104	2.29962	1.75587	1.82258	1.98675	1.8926	2.11013	1.74058		0.980837	0.977692	0.971356	0.978607
89	4.0784	4.1925	4.98554	3.21404	3.86327	5.35175	3.49137	2.17502	5.45056	5.62587	3.58112	2.93132		0.977236	0.985454	0.99402	0.989214	0.983715	0.984741	0.96778	0.972799	0.981254	0.940439	0.972659	0.977525		1.92678	2.1436	2.12916	2.17912	1.95771	2.00475	1.5965	1.61242	1.69891	1.72235	2.06733	2.30759	1.75328	1.8216	1.99509	1.92262	2.1071	1.7362		0.981022	0.981374	0.975046	0.977822
90	4.04628	4.17067	4.95675	3.20693	3.82178	5.29594	3.47749	2.17863	5.40377	5.55324	3.53754	2.90634		0.976097	0.972358	0.992876	0.985285	0.988415	0.98042	0.968611	0.969519	0.982447	0.94178	0.976367	0.97899		1.91866	2.13142	2.11789	2.17717	1.95176	1.99662	1.58298	1.60702	1.68885	1.71395	2.05499	2.29473	1.74908	1.81818	1.98545	1.90676	2.10572	1.73464		0.983482	0.9807	0.971782	0.98223
91	4.03695	4.14435	4.94902	3.19382	3.79952	5.27877	3.47579	2.17472	5.41249	5.55883	3.5254	2.89376		0.981667	0.973209	0.987686	0.98548	0.982218	0.997998	0.974711	0.968332	0.974525	0.996726	0.980618	0.976831		1.91775	2.12965	2.1187	2.17046	1.95921	1.98702	1.59349	1.60545	1.68938	1.71386	2.05816	2.29648	1.74699	1.81397	1.98715	1.9128	2.07416	1.74485		0.982711	0.981418	0.971593	0.97836
92	4.02525	4.14816	4.94243	3.1861	3.78798	5.25283	3.47581	2.17843	5.4061	5.47408	3.52678	2.89907		0.98278	0.973941	0.997225	0.985402	0.990984	0.984515	0.974577	0.977915	0.981221	0.980929	0.981685	0.982193		1.91849	2.13891	2.11757	2.17439	1.95312	1.99556	1.58842	1.60785	1.68805	1.71116	2.06517	2.29496	1.75669	1.81985	1.98765	1.89884	2.10189	1.71419		0.981559	0.978225	0.971452	0.976708
93	3.99599	4.13175	4.90201	3.15377	3.7543	5.20622	3.43314	2.17481	5.36304	5.45271	3.5057	2.87846		0.977815	0.973498	0.993054	0.976506	0.986653	0.981139	0.965026	0.972179	0.980563	0.969442	0.984438	0.973468		1.91055	2.12242	2.11049	2.16652	1.94507	1.99053	1.57426	1.60381	1.68161	1.70285	2.04926	2.28532	1.74289	1.81424	1.98964	1.8941	2.09119	1.71519		0.981223	0.977684	0.967686	0.979901
94	3.97042	4.1093	4.8922	3.13994	3.74242	5.14266	3.42804	2.1656	5.34749	5.35612	3.47776	2.87311		0.982433	0.971464	0.987546	0.98193	0.981719	0.997258	0.980043	0.985637	0.982011	0.987866	0.975411	0.975877		1.90987	2.1224	2.11184	2.16282	1.95308	1.98507	1.5875	1.59835	1.68486	1.70475	2.05576	2.28062	1.74417	1.8107	1.97238	1.89966	2.07951	1.71437		0.979122	0.975637	0.973837	0.975559
95	3.95975	4.08809	4.88069	3.143	3.71383	5.11917	3.42261	2.17044	5.31727	5.35839	3.48256	2.86122		0.977876	0.968222	0.987918	0.983599	0.983986	0.995528	0.965153	0.984606	0.980746	0.961226	0.966905	0.978743		1.90697	2.12516	2.1158	2.16079	1.93641	1.98293	1.57963	1.60359	1.68132	1.70317	2.04539	2.27577	1.73969	1.80756	1.97354	1.90003	2.07085	1.71683		0.982023	0.978828	0.975831	0.979464
96	3.93824	4.0667	4.85343	3.1125	3.68336	5.07661	3.3908	2.16817	5.29895	5.3719	3.45137	2.8469		0.982933	0.969981	0.989956	0.984752	0.980001	0.983869	0.966138	0.977682	0.989103	1.00583	0.982119	0.98283		1.89919	2.11644	2.10673	2.15438	1.93785	1.97847	1.56187	1.59941	1.67796	1.70027	2.04315	2.26961	1.74018	1.8058	1.96338	1.87883	2.04204	1.70984		0.980395	0.976425	0.971129	0.980036
97	3.93008	4.07242	4.8438	3.10959	3.66668	5.06395	3.3967	2.17845	5.2956	5.31666	3.44112	2.8459		0.98027	0.978423	0.987637	0.981085	0.978078	0.976569	0.974245	0.978955	0.988887	0.987588	0.978347	0.973155		1.89934	2.11089	2.10713	2.1524	1.93714	1.97597	1.57987	1.60018	1.67586	1.70067	2.04439	2.26617	1.73832	1.80413	1.96311	1.8987	2.03894	1.69489		0.979247	0.977257	0.972947	0.977959
98	3.9123	4.05431	4.82582	3.08879	3.63812	5.03524	3.40642	2.18396	5.27309	5.26463	3.41974	2.84523		0.980711	0.962003	0.990188	0.984792	0.984187	0.996192	0.969685	0.974641	0.979195	0.988545	0.978172	0.980219		1.90141	2.11821	2.1063	2.15588	1.9407	1.9821	1.57354	1.59726	1.67885	1.69669	2.04609	2.26782	1.73436	1.80169	1.96972	1.86764	2.06657	1.7205		0.979133	0.975558	0.970069	0.980683
99	3.88831	4.02881	4.81506	3.08054	3.6209	4.99686	3.38034	2.16035	5.25049	5.21717	3.40275	2.81813		0.975737	0.974537	0.987309	0.978423	0.980476	0.982223	0.969322	0.978074	0.982611	0.954905	0.970796	0.974433		1.89456	2.11476	2.10417	2.14943	1.92737	1.97236	1.57288	1.59498	1.6716	1.70451	2.04374	2.2635	1.73133	1.79782	1.96221	1.87473	2.03012	1.69205		0.979429	0.977678	0.972206	0.975757
100	3.86855	4.01331	4.80256	3.06416	3.58104	4.93263	3.34666	2.16112	5.25855	5.18149	3.39012	2.82238		0.980691	0.968976	0.986751	0.985743	0.977646	0.991392	0.966735	0.975432	0.988085	0.996345	0.974443	0.976048		1.89182	2.10744	2.1019	2.14792	1.93115	1.97573	1.56748	1.59562	1.66746	1.69542	2.03684	2.2578	1.73167	1.7961	1.96291	1.8738	2.01862	1.69309		0.978984	0.973578	0.973104	0.978213
101	3.85539	3.99929	4.79182	3.05352	3.55422	4.89079	3.32906	2.16453	5.23014	5.20034	3.39491	2.80067		0.978721	0.975641	0.988314	0.989381	0.971504	0.979138	0.970093	0.980316	0.976883	0.988663	0.973071	0.972927		1.88753	2.103	2.09801	2.14014	1.92291	1.96881	1.56918	1.59308	1.66489	1.69159	2.02737	2.25284	1.72573	1.79383	1.95166	1.87216	2.02257	1.6903		0.978851	0.973279	0.970855	0.975525
102	3.8375	3.98126	4.76488	3.04388	3.53078	4.85968	3.32368	2.16687	5.19881	5.17575	3.36566	2.80127		0.980214	0.967503	0.987658	0.983697	0.977715	0.990523	0.963397	0.984686	0.985983	0.992586	0.972014	0.976593		1.8867	2.10572	2.09715	2.14378	1.91903	1.96271	1.56198	1.59096	1.66741	1.69517	2.02631	2.25336	1.72303	1.79545	1.95454	1.86608	2.01374	1.6975		0.97947	0.976046	0.971792	0.976272
103	3.81469	3.98033	4.75999	3.01209	3.50079	4.83395	3.30727	2.15725	5.18615	5.09074	3.35034	2.7827		0.979382	0.968914	0.989419	0.982398	0.984503	0.982392	0.960276	0.969504	0.985129	0.995238	0.979862	0.975564		1.88404	2.09899	2.09522	2.13672	1.9225	1.96744	1.56014	1.59444	1.66478	1.68843	2.02494	2.24715	1.72806	1.79502	1.9508	1.86777	2.00432	1.68201		0.97885	0.977229	0.968241	0.976341
104	3.79123	3.94458	4.72655	3.01812	3.4801	4.77626	3.28502	2.15072	5.14975	5.08379	3.3156	2.77305		0.976969	0.9565	0.988675	0.978244	0.988308	0.989392	0.941699	0.974461	0.980009	0.992322	0.977007	0.980039		1.87927	2.09028	2.08052	2.13742	1.91595	1.97014	1.56484	1.58664	1.66021	1.68807	2.02584	2.23965	1.71773	1.7897	1.94597	1.84852	1.98681	1.69929		0.977686	0.973593	0.96923	0.97344
105	3.77644	3.92271	4.71289	3.00975	3.45563	4.74601	3.25298	2.15767	5.15191	5.04253	3.31603	2.77274		0.978725	0.965239	0.983624	0.985601	0.980928	0.984895	0.978793	0.976355	0.977566	0.991999	0.964803	0.976172		1.87805	2.08991	2.08979	2.13449	1.91568	1.95788	1.56847	1.58923	1.65474	1.68464	2.03079	2.23985	1.71835	1.78988	1.94314	1.852	1.98196	1.68601		0.979626	0.977779	0.972268	0.976367
106	3.76583	3.9157	4.70246	2.98934	3.43398	4.74934	3.27578	2.14301	5.1233	5.03598	3.29128	2.764		0.97195	0.9646	0.989545	0.976099	0.981815	0.98189	0.947977	0.967503	0.976531	0.964425	0.969465	0.971605		1.87595	2.0936	2.08355	2.13336	1.91182	1.96369	1.55224	1.58362	1.64683	1.6903	2.02492	2.23735	1.71591	1.786	1.9396	1.8587	1.97889	1.6907		0.976365	0.976795	0.968561	0.97389
107	3.7516	3.89387	4.68814	2.97375	3.42223	4.68073	3.23592	2.15916	5.13702	5.03375	3.27584	2.76721		0.977429	0.969022	0.990624	0.984159	0.983214	0.985377	0.968808	0.964981	0.979041	0.972604	0.975156	0.978739		1.8742	2.0875	2.08657	2.12797	1.91185	1.95709	1.55242	1.58543	1.65605	1.68655	2.0288	2.23285	1.71873	1.78605	1.94217	1.84	1.98153	1.67987		0.975768	0.972506	0.969228	0.97635
108	3.72261	3.87607	4.65801	2.95969	3.37526	4.62682	3.22178	2.15452	5.09336	4.97217	3.26901	2.74198		0.981419	0.964339	0.987002	0.978944	0.979803	0.999033	0.982894	0.980064	0.990288	0.987081	0.968878	0.977281		1.86711	2.0819	2.08107	2.12469	1.90175	1.9523	1.55362	1.58449	1.64885	1.68146	2.03024	2.22144	1.71046	1.77319	1.93003	1.82038	1.96804	1.67703		0.97675	0.975776	0.968479	0.97699
109	3.71652	3.86411	4.65051	2.95763	3.3745	4.61593	3.22297	2.15269	5.07466	4.98407	3.25176	2.73288		0.973962	0.961972	0.988567	0.975974	0.987517	0.986164	0.967536	0.969044	0.973672	0.946405	0.97792	0.978812		1.86906	2.07474	2.08658	2.12426	1.90604	1.96249	1.55887	1.58683	1.65274	1.68105	2.03542	2.22239	1.71771	1.77916	1.93031	1.82936	1.94807	1.67795		0.975945	0.974673	0.969398	0.976666
110	3.69403	3.84442	4.63735	2.93569	3.33618	4.56972	3.19543	2.15744	5.08752	4.91515	3.22756	2.72793		0.975029	0.96105	0.990247	0.984356	0.981115	0.982619	0.965045	0.967114	0.980441	0.965513	0.974848	0.972975		1.86224	2.07378	2.07713	2.1134	1.90008	1.95085	1.53298	1.58132	1.64435	1.68456	2.02297	2.21642	1.71365	1.78139	1.94067	1.81262	1.93604	1.67593		0.977742	0.975105	0.968837	0.976481
111	3.67411	3.8155	4.61695	2.92552	3.32341	4.54508	3.17046	2.14965	5.03244	4.89625	3.22452	2.71548		0.975003	0.970008	0.991131	0.986786	0.976381	0.97906	0.961414	0.974291	0.980566	0.961574	0.971531	0.972292		1.86102	2.07314	2.07514	2.11337	1.89948	1.9479	1.54492	1.58139	1.64777	1.67514	2.0237	2.21152	1.70131	1.78044	1.92151	1.83284	1.94576	1.66201		0.977519	0.973931	0.969699	0.97623
112	3.65557	3.80013	4.60221	2.90164	3.27262	4.51377	3.18546	2.13937	5.01725	4.85398	3.21053	2.71427		0.977536	0.965003	0.988805	0.982911	0.982926	0.97995	0.966225	0.970005	0.985666	0.985873	0.971755	0.973773		1.85656	2.06778	2.07347	2.10717	1.89846	1.94333	1.53174	1.58021	1.63824	1.67738	2.02263	2.20665	1.70046	1.77143	1.92311	1.81644	1.93257	1.67047		0.975533	0.970761	0.968164	0.974366
113	3.65258	3.79042	4.5884	2.8966	3.28458	4.47705	3.19076	2.15396	5.01876	4.88565	3.18687	2.7053		0.977274	0.971567	0.988769	0.97513	0.977063	0.985402	0.966242	0.976912	0.982264	0.980011	0.97135	0.975303		1.85712	2.06995	2.07061	2.11011	1.89008	1.94422	1.52803	1.58217	1.6388	1.67648	2.02851	2.21028	1.71041	1.77163	1.92657	1.82321	1.92446	1.66544		0.976962	0.975014	0.966644	0.975775
114	3.62773	3.76289	4.57398	2.88125	3.25001	4.46002	3.13504	2.15129	4.98768	4.84368	3.16966	2.68953		0.975568	0.968541	0.985589	0.980094	0.981937	0.974028	0.965256	0.968507	0.978394	0.993118	0.968478	0.967302		1.85276	2.06292	2.0723	2.1056	1.88512	1.94849	1.53167	1.57507	1.64119	1.67085	2.0271	2.19973	1.70489	1.7657	1.91881	1.82692	1.89908	1.66147		0.973624	0.975193	0.96667	0.972769
115	3.60808	3.73799	4.56593	2.87387	3.22375	4.41905	3.13658	2.1514	4.9899	4.75024	3.1635	2.67671		0.974418	0.969489	0.98823	0.978816	0.970632	0.981419	0.966425	0.971599	0.98596	0.965742	0.967803	0.972488		1.85307	2.06163	2.06448	2.09529	1.89965	1.94627	1.53928	1.57855	1.6396	1.66945	2.02782	2.1959	1.70298	1.76504	1.91776	1.80085	1.9289	1.66882		0.977121	0.973439	0.967575	0.970471
116	3.59261	3.7465	4.53858	2.84271	3.20807	4.37687	3.14799	2.13315	4.95723	4.75207	3.14838	2.66714		0.97659	0.96495	0.987008	0.973495	0.981021	0.969823	0.972456	0.970651	0.98375	0.990577	0.974128	0.974634		1.84846	2.059	2.06577	2.09602	1.88408	1.94003	1.52518	1.5766	1.63498	1.66923	2.02398	2.19205	1.69821	1.763	1.91008	1.81552	1.90275	1.66734		0.976636	0.975729	0.963737	0.970991
117	3.58088	3.71412	4.53011	2.85157	3.18232	4.3654	3.11628	2.1446	4.94366	4.74426	3.14144	2.65588		0.975043	0.967673	0.986644	0.98303	0.980966	0.987353	0.965282	0.982166	0.980018	0.951614	0.971859	0.968863		1.84452	2.054	2.06196	2.09365	1.88112	1.9441	1.51608	1.57565	1.63073	1.66479	2.02675	2.19089	1.69558	1.76156	1.91319	1.80073	1.88326	1.66284		0.974039	0.973362	0.962	0.972321
118	3.56777	3.70154	4.51098	2.83591	3.16263	4.32702	3.12097	2.13733	4.92583	4.76722	3.11179	2.64426		0.975574	0.966041	0.992045	0.974253	0.980136	0.982888	0.968845	0.970055	0.977846	0.965385	0.976433	0.977385		1.84176	2.05122	2.05783	2.08932	1.87912	1.94345	1.51853	1.57325	1.63013	1.66804	2.0252	2.1902	1.69063	1.76333	1.908	1.80666	1.86542	1.6496		0.976115	0.973392	0.965306	0.973311
119	3.54068	3.67467	4.50124	2.81822	3.1302	4.26853	3.07231	2.12884	4.9056	4.71549	3.09482	2.63754		0.972929	0.970923	0.984762	0.978127	0.975895	0.984835	0.971434	0.972451	0.974648	0.959992	0.958089	0.971061		1.83616	2.04285	2.05398	2.08644	1.87907	1.93256	1.51603	1.57121	1.62233	1.65739	2.0213	2.17917	1.68954	1.76435	1.89974	1.79454	1.8532	1.651		0.975117	0.973432	0.965435	0.974839
120	3.52892	3.6577	4.49063	2.8148	3.10625	4.26055	3.07465	2.13533	4.88771	4.67382	3.08446	2.63219		0.978067	0.968286	0.991833	0.976665	0.983767	0.987078	0.968595	0.970626	0.97421	0.991893	0.975446	0.970335		1.83873	2.0425	2.05661	2.0914	1.87357	1.9351	1.52144	1.57394	1.62678	1.66125	2.03281	2.18065	1.69533	1.76546	1.90304	1.78444	1.86271	1.65143		0.974945	0.970141	0.965415	0.968763
121	3.51819	3.64742	4.47083	2.80009	3.10621	4.23087	3.0888	2.12733	4.88165	4.64229	3.08083	2.62377		0.972868	0.967196	0.989419	0.977748	0.977494	0.979864	0.950868	0.968642	0.984052	0.963522	0.967723	0.975019		1.8351	2.04382	2.05374	2.08565	1.87013	1.93812	1.50628	1.57105	1.62213	1.65871	2.02109	2.17628	1.68506	1.76209	1.9	1.78592	1.8606	1.65603		0.974795	0.970105	0.966459	0.969806
122	3.49415	3.63162	4.45842	2.78612	3.08079	4.18357	3.04189	2.12149	4.86166	4.61262	3.05954	2.59794		0.974497	0.963432	0.985599	0.975309	0.982669	0.993357	0.964744	0.968222	0.971467	0.967677	0.971041	0.975951		1.82864	2.02703	2.04413	2.07428	1.86418	1.92676	1.50241	1.56771	1.61964	1.65323	2.02552	2.16542	1.68227	1.75262	1.89068	1.7743	1.86575	1.65088		0.974185	0.972219	0.963173	0.97222
123	3.48754	3.61301	4.45037	2.77386	3.06642	4.1859	3.04901	2.13216	4.84829	4.60384	3.03733	2.60272		0.972959	0.964963	0.987072	0.982029	0.974949	0.979332	0.950174	0.977486	0.980584	0.960943	0.973572	0.971442		1.83174	2.03518	2.04722	2.08178	1.87233	1.93362	1.49855	1.57125	1.62322	1.65753	2.03056	2.16813	1.6942	1.75551	1.90381	1.78484	1.84057	1.6412		0.974485	0.969553	0.963848	0.971837
124	3.46155	3.59584	4.43621	2.7594	3.03862	4.12351	3.01038	2.12219	4.81618	4.56936	3.0215	2.58381		0.97198	0.957793	0.981366	0.971265	0.97593	0.988581	0.956822	0.973935	0.975392	0.971327	0.97071	0.968657		1.82662	2.02713	2.04191	2.07518	1.86273	1.92926	1.49662	1.56656	1.61551	1.64934	2.0332	2.16169	1.68267	1.74938	1.88904	1.78348	1.84363	1.64526		0.974767	0.971608	0.962061	0.976589
125	3.45304	3.57478	4.42057	2.75466	3.02354	4.10791	3.02464	2.11376	4.82296	4.57202	3.00188	2.56673		0.971674	0.959404	0.984548	0.97908	0.97184	0.975697	0.958514	0.966689	0.974341	0.974336	0.966108	0.977858		1.82255	2.02604	2.03897	2.06695	1.85607	1.93219	1.4899	1.56643	1.6083	1.64593	2.02784	2.15513	1.67997	1.75129	1.88379	1.7665	1.8398	1.64822		0.973507	0.970631	0.96238	0.972089
126	3.43675	3.55587	4.41183	2.74359	2.99772	4.08664	3.00031	2.11884	4.80314	4.52036	2.99713	2.56878		0.970822	0.955131	0.983796	0.981038	0.975857	0.989557	0.967168	0.963722	0.971413	0.953735	0.967763	0.969866		1.81992	2.02045	2.03799	2.07123	1.85222	1.92055	1.48208	1.56404	1.61579	1.64552	2.02881	2.15809	1.67571	1.74875	1.89473	1.75614	1.82627	1.64022		0.973356	0.971206	0.961112	0.970972
127	3.42402	3.53566	4.39794	2.73149	2.97674	4.03749	2.99107	2.12199	4.7923	4.53494	2.99107	2.55357		0.975065	0.967705	0.984942	0.977358	0.977821	0.989879	0.954885	0.966714	0.975918	0.988596	0.96594	0.975962		1.82079	2.02041	2.03226	2.06765	1.85414	1.93142	1.49832	1.56378	1.60804	1.64414	2.02917	2.15405	1.67565	1.7448	1.88564	1.76369	1.83462	1.64563		0.973301	0.971192	0.9609	0.967252
128	3.40672	3.53514	4.38266	2.71406	2.97165	4.00952	2.94915	2.11456	4.78754	4.49171	2.98394	2.53402		0.970592	0.966172	0.987645	0.972021	0.977353	0.982047	0.957535	0.964485	0.981557	0.959568	0.959082	0.969051		1.81644	2.01625	2.03402	2.05967	1.85371	1.92203	1.4826	1.56101	1.61198	1.64206	2.03242	2.15052	1.67058	1.74985	1.8865	1.76049	1.80873	1.63698		0.972534	0.969782	0.962688	0.96904
129	3.39421	3.51212	4.35691	2.7045	2.94281	3.97506	2.95456	2.1207	4.78891	4.47037	2.96943	2.54098		0.972909	0.958222	0.984136	0.979875	0.9875	0.971517	0.959745	0.958885	0.977383	0.986858	0.964517	0.973359		1.81469	2.0143	2.0316	2.06079	1.84539	1.92153	1.49375	1.56264	1.60207	1.63884	2.02663	2.14616	1.67291	1.74169	1.88191	1.75221	1.81682	1.64055		0.974856	0.970717	0.964914	0.971463
130	3.37247	3.49296	4.33738	2.69563	2.92371	3.95926	2.93844	2.11421	4.77429	4.39801	2.94775	2.51557		0.972355	0.961608	0.987473	0.976047	0.977361	0.977633	0.941472	0.970621	0.980581	0.985695	0.965848	0.971569		1.80968	2.01075	2.0177	2.05405	1.83987	1.92542	1.4838	1.56056	1.60307	1.63535	2.02349	2.14081	1.66769	1.74106	1.87444	1.74812	1.80296	1.6355		0.973119	0.971301	0.963626	0.96999
131	3.36737	3.49361	4.34867	2.6827	2.92274	3.92205	2.93096	2.10997	4.76377	4.41479	2.93788	2.51395		0.972206	0.960186	0.987644	0.977721	0.979169	0.981548	0.951321	0.966486	0.976387	0.975016	0.967487	0.971296		1.81194	2.01221	2.02661	2.0531	1.84556	1.91991	1.47705	1.56172	1.60605	1.64404	2.03237	2.14432	1.6709	1.74385	1.87591	1.74992	1.80201	1.63742		0.971389	0.969294	0.961134	0.973094
132	3.33742	3.45525	4.3245	2.67511	2.88479	3.87397	2.90117	2.10047	4.72711	4.35106	2.92406	2.49408		0.970976	0.961735	0.987012	0.973797	0.972713	0.980458	0.951752	0.965072	0.979817	0.977837	0.960871	0.969667		1.80398	2.00052	2.01626	2.05136	1.83893	1.91493	1.47967	1.55487	1.59577	1.63777	2.02797	2.13575	1.66506	1.73849	1.86568	1.73698	1.78361	1.62409		0.972596	0.968947	0.958944	0.969743
133	3.3326	3.44586	4.3083	2.66493	2.87582	3.85262	2.88304	2.09303	4.72796	4.3882	2.92078	2.498		0.973774	0.964307	0.989461	0.97526	0.977183	0.978626	0.959312	0.974154	0.979323	0.979539	0.96264	0.971713		1.80162	1.99605	2.01383	2.03982	1.83113	1.91207	1.48067	1.55391	1.59572	1.63173	2.02519	2.13273	1.66279	1.73216	1.87237	1.73437	1.78625	1.62682		0.971745	0.966216	0.961695	0.971296
134	3.31558	3.44311	4.31464	2.65737	2.8613	3.81062	2.86957	2.10578	4.72617	4.27674	2.91531	2.49081		0.971865	0.963449	0.984648	0.973999	0.979229	0.990032	0.964071	0.967884	0.970372	0.970063	0.95984	0.966932		1.80662	2.00124	2.01979	2.04254	1.83738	1.91912	1.47699	1.55889	1.5994	1.63547	2.0246	2.13226	1.66807	1.73867	1.87835	1.73768	1.80869	1.63347		0.972131	0.969499	0.962017	0.969629
135	3.30172	3.43856	4.28113	2.64618	2.82113	3.8125	2.82507	2.10302	4.72769	4.29755	2.89531	2.4708		0.968671	0.954514	0.983168	0.977397	0.974402	0.968975	0.946402	0.961343	0.977363	0.976649	0.966883	0.96829		1.80018	1.9969	2.01102	2.03968	1.82628	1.91495	1.4802	1.55597	1.59251	1.62735	2.0269	2.12828	1.66572	1.73297	1.86837	1.72273	1.78671	1.62657		0.97271	0.969232	0.961656	0.971566
136	3.29105	3.42004	4.26881	2.63338	2.82264	3.7806	2.85072	2.10182	4.71708	4.26899	2.87344	2.464		0.970552	0.956973	0.982624	0.976676	0.972593	0.976547	0.961483	0.971963	0.982511	0.965226	0.962064	0.967413		1.79908	1.99025	2.00947	2.03718	1.82879	1.91554	1.4763	1.55331	1.59547	1.628	2.02936	2.12637	1.65351	1.73321	1.86978	1.72536	1.78053	1.63186		0.972855	0.969447	0.958436	0.966816
137	3.27534	3.39386	4.25598	2.62788	2.80449	3.74799	2.83539	2.09343	4.70872	4.23831	2.86827	2.45441		0.969434	0.957731	0.98474	0.976704	0.975056	0.976236	0.969209	0.960799	0.974538	0.95696	0.961387	0.970409		1.79733	1.99104	2.00828	2.03002	1.81993	1.91281	1.4746	1.55197	1.59356	1.62686	2.02476	2.11974	1.6505	1.73225	1.86065	1.73568	1.78964	1.63233		0.971624	0.966593	0.960236	0.971206
138	3.25674	3.36691	4.23673	2.61478	2.78368	3.72333	2.82549	2.09119	4.67721	4.21798	2.84873	2.43815		0.9715	0.954931	0.985209	0.976976	0.979663	0.978724	0.967917	0.965758	0.975495	0.974622	0.961344	0.965864		1.78997	1.98498	2.00223	2.02351	1.8209	1.91221	1.47009	1.54828	1.58807	1.61971	2.01677	2.11289	1.65255	1.72501	1.85252	1.72689	1.76251	1.61033		0.969355	0.968488	0.959557	0.966754
139	3.24943	3.36963	4.23481	2.59891	2.76553	3.69616	2.79755	2.10794	4.67712	4.20867	2.85199	2.43546		0.970278	0.965217	0.984704	0.978839	0.980645	0.97711	0.95143	0.963312	0.971305	0.974505	0.960133	0.965856		1.79131	1.98899	2.00049	2.02585	1.82298	1.91469	1.46984	1.5523	1.58477	1.62133	2.0193	2.11857	1.65289	1.72808	1.86204	1.72183	1.75812	1.61025		0.972182	0.967121	0.960393	0.966912
140	3.2492	3.37914	4.22216	2.60194	2.75025	3.67794	2.80646	2.10186	4.68019	4.2352	2.85527	2.43076		0.970197	0.959225	0.986672	0.978096	0.976852	0.972735	0.953959	0.96357	0.979899	0.971906	0.962029	0.967224		1.78894	1.98202	2.00067	2.02337	1.81532	1.9077	1.46273	1.55146	1.58456	1.62018	2.02942	2.11656	1.65087	1.72493	1.85187	1.72938	1.75268	1.60833		0.969047	0.967338	0.958702	0.969543
141	3.21877	3.34036	4.20217	2.58104	2.7297	3.65096	2.75662	2.09651	4.66266	4.14861	2.82909	2.40879		0.971885	0.959801	0.986689	0.975497	0.982923	0.986628	0.956938	0.960942	0.982942	0.97123	0.962732	0.964413		1.78358	1.98054	1.99562	2.0165	1.81493	1.91354	1.45492	1.54734	1.58227	1.61605	2.01227	2.11007	1.6466	1.72041	1.84717	1.71166	1.74101	1.61001		0.969961	0.967567	0.961408	0.968185
142	3.21889	3.3438	4.1968	2.58536	2.72238	3.64271	2.77206	2.09864	4.65164	4.15694	2.83006	2.40742		0.968862	0.957235	0.983732	0.979405	0.975485	0.976817	0.947317	0.957843	0.973879	0.977338	0.960351	0.968079		1.78441	1.97602	1.99337	2.01494	1.80994	1.90479	1.45522	1.54548	1.58393	1.61752	2.02126	2.10788	1.65224	1.72438	1.84941	1.71577	1.74518	1.61757		0.971677	0.964013	0.959476	0.969202
143	3.19596	3.31527	4.18199	2.56544	2.69189	3.59085	2.73698	2.07873	4.64909	4.12021	2.82405	2.40109		0.969437	0.955509	0.984248	0.97383	0.980734	0.976365	0.954897	0.967782	0.973182	0.965041	0.964819	0.967398		1.78043	1.9703	1.9888	2.01092	1.81075	1.90718	1.44847	1.54561	1.57845	1.61584	2.01729	2.1004	1.651	1.71949	1.84119	1.71138	1.73696	1.6133		0.969757	0.965983	0.958915	0.964858
144	3.18285	3.31851	4.163	2.54971	2.67513	3.5807	2.73323	2.08675	4.61498	4.09206	2.80721	2.39002		0.968919	0.952044	0.985714	0.972705	0.976123	0.978657	0.952767	0.965976	0.976431	0.963432	0.968518	0.965741		1.7794	1.97072	1.98997	2.00661	1.80592	1.90432	1.45068	1.54384	1.5784	1.61743	2.01375	2.10137	1.64825	1.72233	1.83784	1.69651	1.7408	1.62113		0.969908	0.965541	0.957446	0.968619
145	3.18053	3.30887	4.1547	2.55739	2.66235	3.55255	2.72865	2.07772	4.6234	4.11876	2.82456	2.3769		0.97089	0.960759	0.982737	0.970347	0.980544	0.974391	0.965289	0.968218	0.970724	0.979487	0.959386	0.967909		1.77606	1.97333	1.98766	2.0061	1.80479	1.90806	1.45089	1.54545	1.57549	1.61531	2.01389	2.10101	1.64254	1.71809	1.83285	1.70147	1.71365	1.60248		0.970118	0.967459	0.958218	0.968455
146	3.15864	3.28219	4.12765	2.53913	2.65136	3.52744	2.71321	2.07524	4.61245	4.04015	2.80262	2.3736		0.969545	0.95827	0.984943	0.968222	0.979056	0.983296	0.954506	0.963494	0.974946	0.979484	0.956746	0.962032		1.7719	1.96586	1.98892	2.00464	1.79845	1.89627	1.44406	1.54516	1.57482	1.61009	1.99834	2.09328	1.63896	1.70958	1.83711	1.69569	1.71677	1.60422		0.969924	0.967665	0.958093	0.966192
147	3.14821	3.28166	4.12047	2.53539	2.63215	3.51588	2.68889	2.08242	4.58884	4.0227	2.79831	2.36355		0.968337	0.955714	0.984824	0.970349	0.981056	0.97429	0.950711	0.961955	0.976114	0.962635	0.963339	0.970724		1.77359	1.9628	1.9827	1.9984	1.79588	1.90399	1.44468	1.53948	1.57304	1.60896	2.00747	2.09144	1.64197	1.71915	1.84088	1.71682	1.72682	1.59664		0.969133	0.966236	0.955346	0.965609
148	3.13765	3.2664	4.09768	2.53138	2.6046	3.48579	2.68183	2.07152	4.60426	4.01624	2.79899	2.3554		0.968106	0.955435	0.982554	0.969081	0.972477	0.982807	0.95083	0.96657	0.972284	0.973392	0.959016	0.964721		1.76919	1.96501	1.98412	2.00044	1.79342	1.90036	1.43683	1.53839	1.57353	1.60951	1.99893	2.09015	1.63981	1.71069	1.82609	1.70199	1.70646	1.60051		0.969475	0.966332	0.957065	0.968108
149	3.12869	3.24665	4.08446	2.52436	2.599	3.47381	2.67436	2.07522	4.58134	4.0337	2.78172	2.341		0.968842	0.958157	0.984543	0.974395	0.974128	0.974043	0.945577	0.970089	0.976452	0.97755	0.959806	0.962523		1.76464	1.95929	1.97948	1.99792	1.78925	1.89084	1.42967	1.53811	1.57062	1.6026	2.00233	2.08574	1.63226	1.7077	1.82855	1.68795	1.71057	1.586		0.968909	0.962324	0.955899	0.962971
150	3.11362	3.24701	4.08256	2.51021	2.58173	3.43199	2.66238	2.08166	4.58367	3.95422	2.78035	2.33402		0.968514	0.957902	0.986007	0.970426	0.972157	0.987968	0.951519	0.966287	0.971923	0.961598	0.962425	0.965443		1.76336	1.95769	1.97921	1.99889	1.79272	1.89321	1.42533	1.53745	1.57095	1.60489	1.99941	2.08526	1.63457	1.70962	1.82187	1.69087	1.68856	1.58656		0.968936	0.964741	0.954208	0.965501
151	3.10157	3.22515	4.05911	2.50179	2.55163	3.41928	2.6564	2.07739	4.55593	3.97401	2.77015	2.32648		0.96589	0.956251	0.982198	0.974938	0.964918	0.969859	0.941904	0.962796	0.975627	0.976077	0.954942	0.965278		1.75917	1.95194	1.97643	1.99073	1.79135	1.89276	1.42627	1.53579	1.56277	1.60253	1.98397	2.08271	1.63008	1.70589	1.8241	1.67739	1.68624	1.58489		0.968531	0.964808	0.957469	0.964812
152	3.09414	3.22005	4.04357	2.49344	2.54925	3.37512	2.64909	2.07679	4.56286	3.98536	2.76487	2.3151		0.969399	0.957147	0.985347	0.968163	0.975169	0.982936	0.950611	0.962993	0.969872	0.987538	0.962436	0.961172		1.75948	1.9575	1.97026	1.9918	1.78754	1.8935	1.42212	1.53658	1.56422	1.60589	1.99664	2.07623	1.63372	1.70281	1.82625	1.66937	1.68399	1.59281		0.967496	0.964989	0.955134	0.964985
153	3.08137	3.20483	4.03832	2.48323	2.53107	3.37141	2.62811	2.08757	4.54897	3.90176	2.77655	2.32329		0.96766	0.952675	0.985902	0.97241	0.980788	0.977606	0.947402	0.961112	0.974496	0.970765	0.956049	0.965059		1.75653	1.95174	1.96769	1.989	1.79202	1.89199	1.42552	1.5332	1.56553	1.60186	1.98452	2.07782	1.63094	1.7044	1.8119	1.67335	1.66668	1.59284		0.968878	0.965388	0.954571	0.963843
154	3.06562	3.18906	4.01854	2.47677	2.52326	3.33742	2.60138	2.06295	4.55361	3.89515	2.76207	2.30164		0.966493	0.956242	0.984938	0.967061	0.976434	0.973882	0.956702	0.964764	0.973961	0.951686	0.960935	0.964822		1.75153	1.94526	1.96685	1.98027	1.77556	1.89241	1.42243	1.52991	1.56258	1.59663	1.97902	2.07153	1.62596	1.70298	1.8143	1.66436	1.65808	1.58785		0.966561	0.963655	0.955154	0.964455
155	3.061	3.18859	3.99939	2.47313	2.49561	3.32354	2.60181	2.05801	4.54485	3.92311	2.76091	2.30207		0.964447	0.944863	0.98727	0.975765	0.974484	0.970461	0.940925	0.963381	0.969957	0.956351	0.958414	0.967042		1.74958	1.93997	1.96709	1.98009	1.77759	1.88958	1.41053	1.53205	1.55779	1.59467	1.97893	2.07036	1.62393	1.69562	1.8144	1.66687	1.66913	1.57432		0.968843	0.966027	0.954155	0.963522
156	3.0448	3.15968	3.98566	2.46429	2.49221	3.30399	2.59099	2.06642	4.51076	3.87945	2.75272	2.28662		0.966009	0.9486	0.982091	0.973179	0.97743	0.96961	0.954945	0.955422	0.973105	0.970398	0.958232	0.963092		1.74813	1.94283	1.96233	1.97957	1.77477	1.88661	1.41167	1.52876	1.55884	1.59273	1.97624	2.06633	1.62086	1.69646	1.80934	1.66694	1.66168	1.58232		0.965949	0.960984	0.953173	0.964868
157	3.03726	3.14776	3.97189	2.46105	2.47501	3.25858	2.58085	2.06968	4.52241	3.88493	2.74829	2.28943		0.965059	0.954899	0.985516	0.967326	0.968785	0.978728	0.950953	0.950026	0.974911	0.964849	0.956669	0.962987		1.74697	1.93976	1.96592	1.97677	1.77961	1.88823	1.41125	1.52552	1.55686	1.59584	1.97385	2.06567	1.62284	1.70074	1.81597	1.66245	1.64386	1.57339		0.966491	0.961996	0.954551	0.966735
158	3.02314	3.15297	3.96061	2.45126	2.46163	3.24165	2.58709	2.0629	4.48736	3.83483	2.73779	2.27641		0.966298	0.952848	0.981547	0.970128	0.975589	0.978029	0.945928	0.969125	0.972917	0.957169	0.96206	0.963943		1.74032	1.93292	1.95867	1.97058	1.76739	1.88522	1.40648	1.52252	1.55278	1.58836	1.96464	2.05988	1.62014	1.69681	1.80795	1.6475	1.6305	1.57307		0.967112	0.964954	0.95577	0.964492
159	3.01611	3.12727	3.95377	2.44917	2.45454	3.23502	2.54636	2.04874	4.50192	3.8599	2.7347	2.26583		0.965902	0.9532	0.985619	0.968921	0.966626	0.982655	0.947038	0.958148	0.974487	0.970173	0.95802	0.960034		1.74198	1.92965	1.95544	1.97	1.77008	1.88722	1.40852	1.52177	1.55024	1.59014	1.97451	2.05756	1.61969	1.6934	1.81538	1.65018	1.65262	1.56719		0.966598	0.963673	0.953273	0.963944
160	3.00265	3.13032	3.92424	2.44416	2.42945	3.21037	2.55246	2.0607	4.48597	3.79541	2.73422	2.26189		0.962645	0.95305	0.980383	0.970188	0.968513	0.968749	0.950242	0.958979	0.968816	0.948236	0.956732	0.965209		1.74001	1.93039	1.95736	1.96978	1.76523	1.88139	1.41627	1.52128	1.55136	1.59234	1.96466	2.0556	1.62	1.69232	1.80509	1.6505	1.64475	1.56177		0.965988	0.962555	0.952273	0.961605
161	2.99355	3.117	3.92046	2.4336	2.41993	3.18548	2.54932	2.05312	4.47049	3.80052	2.73004	2.2491		0.966416	0.943763	0.983371	0.969792	0.973677	0.978461	0.94315	0.966067	0.971947	0.976127	0.960187	0.964032		1.73741	1.92665	1.95589	1.96447	1.76125	1.87296	1.40612	1.52227	1.55259	1.58922	1.97108	2.05445	1.6128	1.69306	1.80665	1.652	1.63105	1.56347		0.965067	0.961499	0.953161	0.962543
162	2.98522	3.11474	3.89383	2.42339	2.40936	3.15195	2.52906	2.05477	4.46309	3.81766	2.73051	2.2491		0.963321	0.954117	0.979066	0.970136	0.970739	0.969294	0.943622	0.953048	0.973618	0.960107	0.960182	0.962602		1.73497	1.92694	1.95093	1.96069	1.76173	1.87729	1.39893	1.5202	1.55036	1.5849	1.96979	2.05031	1.6116	1.68729	1.81653	1.63118	1.63556	1.56025		0.96606	0.96474	0.954185	0.963811
163	2.97927	3.09603	3.89974	2.42142	2.39217	3.13947	2.54863	2.03994	4.47236	3.79191	2.72769	2.24262		0.966033	0.951986	0.980402	0.969083	0.972566	0.976009	0.946998	0.963542	0.968781	0.973024	0.960813	0.963162		1.73548	1.92145	1.9522	1.96174	1.76275	1.87844	1.41327	1.51816	1.5478	1.58275	1.96379	2.04979	1.61252	1.6856	1.808	1.64882	1.63465	1.56134		0.965974	0.96198	0.9514	0.960092
164	2.96467	3.08357	3.88235	2.40952	2.3917	3.1115	2.52609	2.05028	4.45665	3.74683	2.71571	2.23722		0.965283	0.954797	0.981924	0.967974	0.976641	0.979384	0.954128	0.960385	0.976593	0.949361	0.96047	0.956456		1.73232	1.91922	1.95121	1.95378	1.76286	1.88235	1.40759	1.51817	1.54578	1.58214	1.9545	2.04841	1.60717	1.68747	1.81222	1.63714	1.6276	1.55184		0.965171	0.961235	0.950023	0.963128
165	2.95685	3.0721	3.8658	2.40643	2.37719	3.10673	2.53334	2.04195	4.42651	3.762	2.70966	2.22369		0.962766	0.949318	0.984551	0.972178	0.970189	0.971015	0.942339	0.954963	0.967683	0.96293	0.953091	0.962167		1.7303	1.91868	1.94457	1.95516	1.75587	1.87825	1.40411	1.5196	1.54253	1.58628	1.94994	2.0453	1.60737	1.68553	1.80511	1.63325	1.61702	1.56654		0.965657	0.961723	0.952065	0.964938
166	2.94527	3.05822	3.85561	2.39875	2.3589	3.07737	2.51017	2.03988	4.42454	3.74234	2.71672	2.21546		0.962126	0.950537	0.982075	0.970705	0.967016	0.973879	0.951545	0.954955	0.971317	0.940353	0.958725	0.962276		1.72558	1.91347	1.94314	1.95314	1.74664	1.87158	1.39442	1.51405	1.53764	1.57919	1.94413	2.03824	1.60701	1.6854	1.79615	1.6366	1.60947	1.56464		0.965025	0.963502	0.947692	0.961196
167	2.94322	3.06032	3.85212	2.39723	2.34006	3.05429	2.4964	2.03407	4.41842	3.79717	2.70825	2.21711		0.960951	0.950598	0.978213	0.965865	0.965745	0.97697	0.950687	0.956692	0.967174	0.941197	0.953107	0.964208		1.72356	1.91454	1.94427	1.94959	1.74639	1.87216	1.39851	1.5164	1.54189	1.57703	1.93402	2.03793	1.59926	1.67979	1.80029	1.62385	1.60202	1.56251		0.964958	0.959831	0.948996	0.9618
168	2.92378	3.04105	3.82911	2.38231	2.31926	3.03387	2.49325	2.02783	4.40281	3.73869	2.69037	2.20303		0.962592	0.953537	0.981221	0.965872	0.967599	0.983856	0.945794	0.959384	0.973617	0.942518	0.956672	0.958444		1.72095	1.90667	1.93937	1.93923	1.74531	1.87221	1.40004	1.51268	1.53569	1.57952	1.93657	2.0322	1.59929	1.68058	1.79206	1.62081	1.60282	1.56104		0.96487	0.960626	0.952121	0.962093
169	2.91848	3.03081	3.82184	2.38257	2.33498	3.03295	2.48155	2.04	4.38474	3.70105	2.693	2.19974		0.965339	0.946727	0.983122	0.967981	0.969264	0.973405	0.957891	0.959969	0.968052	0.968514	0.963169	0.960639		1.72003	1.90963	1.94018	1.94553	1.74882	1.86698	1.39387	1.5141	1.53746	1.57654	1.92868	2.02951	1.60292	1.67959	1.79451	1.62343	1.58952	1.55918		0.964353	0.960006	0.951932	0.963608
170	2.90814	3.019	3.80506	2.3795	2.31635	2.99452	2.47311	2.02277	4.3867	3.70741	2.68921	2.1959		0.961487	0.948389	0.981149	0.967453	0.96512	0.976264	0.94132	0.955616	0.96876	0.960273	0.953264	0.958745		1.71913	1.90682	1.93824	1.93971	1.74138	1.8701	1.39718	1.51379	1.53709	1.57645	1.92848	2.0317	1.59973	1.68359	1.79837	1.62204	1.58696	1.55354		0.96505	0.960238	0.951213	0.960937
171	2.90091	3.00662	3.7966	2.37959	2.30683	2.98005	2.47762	2.01282	4.37865	3.70689	2.68309	2.18124		0.962905	0.950499	0.982322	0.972229	0.970727	0.969617	0.945285	0.956734	0.976497	0.952369	0.958241	0.957436		1.7173	1.90488	1.93176	1.94102	1.73506	1.86529	1.39461	1.51284	1.53315	1.57184	1.9313	2.02622	1.59919	1.67904	1.79875	1.63015	1.58488	1.55404		0.964473	0.959884	0.952375	0.960555
172	2.88993	3.01531	3.77535	2.36301	2.28611	2.97057	2.45176	2.01673	4.36944	3.67069	2.68706	2.18321		0.962254	0.947165	0.980873	0.969605	0.97342	0.965643	0.95226	0.949099	0.96553	0.962869	0.956576	0.96176		1.71293	1.90016	1.93099	1.93422	1.73478	1.86811	1.39517	1.51093	1.52741	1.56983	1.92062	2.02392	1.5916	1.67249	1.7901	1.6104	1.58324	1.55588		0.964276	0.959544	0.95177	0.961333
173	2.88324	2.98612	3.76277	2.35768	2.27538	2.94646	2.46546	2.01284	4.35698	3.70045	2.68421	2.16726		0.962163	0.948454	0.979936	0.965875	0.972898	0.973786	0.95638	0.954161	0.965881	0.952558	0.95883	0.95503		1.70953	1.89299	1.93011	1.93142	1.73067	1.85878	1.39286	1.50917	1.52834	1.56706	1.91309	2.01941	1.59373	1.67518	1.78887	1.61267	1.57229	1.54531		0.962327	0.959001	0.948788	0.960054
174	2.86858	2.98136	3.75674	2.35972	2.27304	2.92368	2.45158	2.00314	4.32785	3.636	2.67668	2.16464		0.959389	0.950877	0.983136	0.967496	0.970806	0.967922	0.935374	0.957621	0.967149	0.946598	0.947999	0.958301		1.70867	1.89514	1.92873	1.93145	1.7306	1.862	1.3932	1.50649	1.52202	1.5685	1.91006	2.01677	1.59201	1.66939	1.79295	1.60257	1.57201	1.55347		0.963052	0.958749	0.947739	0.9631
175	2.86986	2.97874	3.74346	2.35198	2.25527	2.90348	2.47565	2.01856	4.34361	3.66468	2.66649	2.16657		0.963963	0.943321	0.981108	0.971855	0.971898	0.976159	0.936149	0.962313	0.96298	0.983481	0.950132	0.964197		1.70602	1.8899	1.9256	1.92818	1.73025	1.85437	1.38169	1.50427	1.52131	1.56851	1.90783	2.01777	1.59745	1.67045	1.79169	1.60772	1.56296	1.54241		0.963107	0.9582	0.948954	0.961215
176	2.85819	2.97033	3.7301	2.34545	2.25674	2.88445	2.45003	2.00242	4.33588	3.64079	2.66639	2.15752		0.9614	0.949231	0.977478	0.967268	0.968227	0.977089	0.946002	0.954951	0.96739	0.959168	0.950007	0.958586		1.70553	1.89053	1.92739	1.92487	1.72092	1.85268	1.38899	1.50575	1.52723	1.56479	1.90194	2.01376	1.58886	1.67388	1.78514	1.60569	1.5662	1.55531		0.962195	0.958715	0.948621	0.958647
177	2.85196	2.95638	3.71977	2.34009	2.2344	2.86838	2.44737	2.00289	4.32258	3.66025	2.66976	2.14971		0.962396	0.949757	0.979245	0.965972	0.970686	0.977019	0.94545	0.955091	0.963571	0.967715	0.953308	0.95854		1.70141	1.88498	1.92604	1.92546	1.71565	1.86237	1.38135	1.50396	1.52187	1.56225	1.89618	2.01007	1.58725	1.66902	1.77956	1.59468	1.55276	1.55055		0.961484	0.956342	0.947357	0.956001
178	2.83825	2.946	3.70636	2.34474	2.23564	2.84142	2.42724	1.99125	4.32782	3.59816	2.65689	2.14517		0.962189	0.945884	0.981461	0.96524	0.971809	0.965883	0.93499	0.959204	0.971898	0.971225	0.954528	0.961961		1.7007	1.87959	1.91945	1.92296	1.72129	1.85742	1.38543	1.50554	1.51885	1.56211	1.90238	2.00685	1.58398	1.66512	1.78251	1.60826	1.54804	1.54222		0.96277	0.959821	0.947805	0.960978
179	2.83396	2.93856	3.68999	2.33163	2.22945	2.85303	2.4239	1.99074	4.30336	3.62596	2.64834	2.13862		0.962131	0.942562	0.979813	0.967975	0.97467	0.973605	0.943248	0.962337	0.96538	0.968069	0.947477	0.958306		1.69813	1.88116	1.91892	1.92312	1.71024	1.85213	1.38258	1.50215	1.52092	1.56273	1.89371	2.00614	1.58138	1.6632	1.78956	1.59274	1.54484	1.54267		0.961521	0.957136	0.948275	0.958265
180	2.81882	2.92164	3.68324	2.3205	2.21092	2.82677	2.41219	1.98359	4.28418	3.57563	2.64898	2.13943		0.962601	0.949425	0.978127	0.971647	0.965564	0.968424	0.939897	0.963416	0.967821	0.972788	0.949998	0.961504		1.69334	1.87546	1.91546	1.91455	1.705	1.84641	1.37893	1.49838	1.51847	1.55995	1.8859	2.00008	1.57795	1.66257	1.77805	1.58407	1.5452	1.54029		0.963061	0.959257	0.946295	0.961175
181	2.81687	2.91216	3.67371	2.32308	2.20293	2.80885	2.43043	1.9806	4.29608	3.58375	2.6426	2.13136		0.960946	0.945987	0.977263	0.969951	0.973936	0.976142	0.945449	0.956975	0.966485	0.947851	0.952934	0.957427		1.69575	1.87597	1.91744	1.91926	1.70569	1.85233	1.37655	1.50367	1.52178	1.55481	1.89327	1.99839	1.58287	1.66279	1.78029	1.59341	1.5501	1.53914		0.961223	0.958992	0.947801	0.959424
182	2.80116	2.89459	3.65718	2.30554	2.19232	2.78252	2.41938	1.98598	4.27809	3.53365	2.63472	2.12876		0.961328	0.94903	0.983978	0.968139	0.975291	0.978894	0.938514	0.954977	0.962843	0.952742	0.950467	0.959734		1.69171	1.86801	1.91326	1.91313	1.70175	1.84794	1.37686	1.49991	1.51727	1.55592	1.87896	1.99313	1.57587	1.66457	1.78521	1.57922	1.54725	1.54078		0.961606	0.95542	0.94643	0.957626
183	2.7982	2.89594	3.63745	2.3111	2.18194	2.7821	2.42842	1.96889	4.27774	3.54559	2.62969	2.12135		0.960718	0.947606	0.97861	0.965757	0.970434	0.969487	0.94161	0.962038	0.964393	0.96082	0.950857	0.956284		1.68721	1.86712	1.90943	1.91098	1.68993	1.84578	1.37004	1.49785	1.5113	1.55424	1.88027	1.99444	1.5772	1.66167	1.76764	1.58089	1.53645	1.52736		0.961035	0.956302	0.945485	0.959047
184	2.79071	2.89575	3.63268	2.30977	2.17379	2.76314	2.42569	1.97789	4.26564	3.50954	2.62164	2.12224		0.95878	0.946157	0.978932	0.968744	0.969972	0.96713	0.933157	0.954802	0.968755	0.948248	0.95253	0.958154		1.68959	1.86882	1.91581	1.91149	1.69389	1.8464	1.38006	1.49857	1.51544	1.55523	1.8807	1.99684	1.57803	1.66174	1.7724	1.57409	1.53275	1.54071		0.961807	0.955877	0.948233	0.955979
185	2.78459	2.89	3.60951	2.31029	2.1737	2.74006	2.42278	1.97477	4.24608	3.52744	2.62913	2.10675		0.96262	0.942521	0.982592	0.963755	0.97288	0.975564	0.948071	0.953485	0.96753	0.971185	0.952271	0.958963		1.68465	1.86541	1.9072	1.90978	1.68905	1.83789	1.36955	1.49959	1.5118	1.54852	1.87429	1.98694	1.57378	1.65926	1.77328	1.57792	1.5272	1.52754		0.96221	0.953395	0.94589	0.955685
186	2.77601	2.86267	3.61107	2.29721	2.16756	2.72799	2.40347	1.96411	4.22791	3.54448	2.61824	2.11134		0.960921	0.946105	0.978856	0.969029	0.965669	0.97214	0.944741	0.954771	0.973141	0.953636	0.953455	0.958593		1.68323	1.86337	1.90898	1.90828	1.68814	1.83614	1.37065	1.49847	1.51332	1.54641	1.87078	1.98328	1.5751	1.6576	1.77081	1.56787	1.52077	1.53489		0.96093	0.957078	0.945211	0.958134
187	2.76895	2.87157	3.59774	2.29123	2.15161	2.70844	2.40615	1.97661	4.22126	3.50356	2.62216	2.10807		0.96162	0.944202	0.981604	0.966609	0.962237	0.975705	0.941996	0.95916	0.964326	0.97597	0.945404	0.960601		1.68222	1.86269	1.90573	1.90537	1.68451	1.83983	1.3654	1.5006	1.51583	1.54695	1.87603	1.98609	1.57457	1.6581	1.76975	1.56928	1.51052	1.52657		0.961399	0.955341	0.945562	0.957688
188	2.75239	2.84634	3.57497	2.28387	2.1377	2.70503	2.41334	1.95334	4.22008	3.4441	2.60574	2.09183		0.959685	0.9369	0.976694	0.964047	0.968242	0.972364	0.937276	0.956448	0.958747	0.972179	0.956939	0.9567		1.67817	1.85565	1.90138	1.89824	1.67373	1.84072	1.36582	1.49666	1.50957	1.54033	1.87497	1.98056	1.564	1.65385	1.77241	1.56389	1.51633	1.52084		0.960316	0.95619	0.946353	0.95852
189	2.75272	2.85141	3.57101	2.27575	2.13811	2.67834	2.3721	1.96068	4.2029	3.51827	2.61209	2.09926		0.958781	0.946141	0.980702	0.962149	0.968748	0.980406	0.93608	0.954561	0.965247	0.949386	0.945035	0.95813		1.6761	1.85012	1.89754	1.89493	1.67705	1.83899	1.36427	1.49594	1.50862	1.54251	1.86367	1.97717	1.56645	1.65598	1.76792	1.56706	1.50423	1.52127		0.960895	0.956043	0.948472	0.959051
190	2.73901	2.83501	3.55931	2.27539	2.12424	2.6768	2.39277	1.95272	4.20268	3.41559	2.60725	2.08739		0.959405	0.939822	0.97878	0.965185	0.961196	0.971938	0.944815	0.959984	0.966011	0.95643	0.950822	0.958469		1.67436	1.85445	1.89731	1.89554	1.67301	1.83931	1.36192	1.49272	1.50645	1.54157	1.86491	1.97528	1.57115	1.65449	1.76447	1.5538	1.50115	1.51658		0.959887	0.955008	0.945598	0.957053
191	2.73856	2.83023	3.55595	2.27091	2.13054	2.66428	2.4107	1.93848	4.17934	3.46181	2.59658	2.08532		0.957742	0.943772	0.980139	0.964236	0.970313	0.979187	0.931693	0.953865	0.965887	0.948091	0.948216	0.949766		1.67342	1.84892	1.90011	1.89665	1.67527	1.83108	1.35682	1.49418	1.50996	1.53779	1.86592	1.97139	1.56733	1.65136	1.75672	1.55981	1.50324	1.52154		0.960269	0.955525	0.944978	0.956489
192	2.72893	2.82286	3.5389	2.27473	2.1164	2.66272	2.37689	1.95493	4.18059	3.4037	2.60292	2.08359		0.957614	0.939259	0.97946	0.962648	0.965507	0.971475	0.933311	0.955467	0.963773	0.957304	0.951492	0.954061		1.67256	1.85028	1.89741	1.89471	1.67042	1.83402	1.36344	1.49137	1.50673	1.53973	1.86449	1.96949	1.56921	1.65412	1.76425	1.56129	1.48958	1.51298		0.958257	0.955495	0.942043	0.958142
193	2.71503	2.81108	3.52054	2.26326	2.10209	2.61646	2.38014	1.94246	4.16882	3.39531	2.59097	2.07424		0.95719	0.944984	0.977287	0.965861	0.961044	0.966678	0.939972	0.952488	0.961908	0.952119	0.950236	0.956516		1.66974	1.84212	1.89366	1.88957	1.66587	1.8352	1.35796	1.49371	1.50339	1.53514	1.86357	1.96776	1.56388	1.6512	1.76207	1.55363	1.4941	1.51273		0.959092	0.955919	0.943064	0.956494
194	2.70778	2.79805	3.50768	2.25848	2.09639	2.61136	2.38937	1.93963	4.15305	3.38565	2.58204	2.06388		0.960929	0.943108	0.978307	0.96358	0.963997	0.977565	0.947475	0.956966	0.968606	0.958898	0.953992	0.957724		1.66393	1.83979	1.88895	1.88512	1.6579	1.82925	1.34278	1.48889	1.50218	1.53248	1.86156	1.96134	1.55817	1.64884	1.75831	1.54727	1.47598	1.50794		0.958568	0.954937	0.944463	0.954791
195	2.7079	2.79301	3.51508	2.26005	2.10097	2.61162	2.37747	1.93536	4.15453	3.38277	2.59227	2.06376		0.958615	0.941109	0.981056	0.966692	0.968236	0.970317	0.93584	0.957301	0.963657	0.952709	0.952385	0.955459		1.66668	1.83799	1.8876	1.88739	1.66254	1.83292	1.34657	1.49299	1.50869	1.53561	1.86601	1.96525	1.55838	1.64745	1.75416	1.54506	1.49607	1.50893		0.959216	0.954745	0.941366	0.955402
196	2.69196	2.78471	3.48465	2.24797	2.0796	2.58279	2.3634	1.9299	4.14142	3.348	2.58631	2.0628		0.95895	0.947635	0.979883	0.968442	0.964405	0.964058	0.937899	0.951953	0.965059	0.96338	0.947095	0.958642		1.66226	1.83396	1.88649	1.88438	1.65832	1.82412	1.34465	1.49136	1.50391	1.53052	1.85346	1.95941	1.55926	1.64882	1.75191	1.54193	1.47639	1.50946		0.959501	0.953881	0.941875	0.955429
197	2.68919	2.76961	3.48213	2.25151	2.06632	2.5765	2.36851	1.94217	4.13953	3.3441	2.58092	2.05974		0.956734	0.940979	0.980572	0.963046	0.965473	0.967594	0.936836	0.948056	0.966681	0.951108	0.947167	0.95656		1.66189	1.83531	1.88383	1.88321	1.65101	1.82621	1.34051	1.49012	1.50548	1.5319	1.86033	1.9543	1.55533	1.65163	1.75093	1.54281	1.48189	1.50733		0.959056	0.95321	0.941767	0.954109
198	2.68264	2.77472	3.47013	2.23945	2.06895	2.56919	2.37611	1.9236	4.12627	3.32603	2.57164	2.06297		0.956846	0.940125	0.978405	0.958175	0.967278	0.97284	0.944636	0.95106	0.967872	0.953521	0.942213	0.949184		1.66021	1.83068	1.88571	1.88205	1.65245	1.82454	1.34402	1.4889	1.50216	1.52986	1.8592	1.95714	1.55937	1.6471	1.74436	1.5374	1.4807	1.49797		0.957966	0.95518	0.94273	0.954502
199	2.67212	2.75163	3.45829	2.23923	2.05656	2.55594	2.36712	1.93394	4.1163	3.2932	2.5779	2.04316		0.958926	0.941718	0.977812	0.963617	0.962274	0.981222	0.935688	0.957078	0.959788	0.963512	0.949923	0.955555		1.65607	1.82987	1.88198	1.87822	1.64676	1.82206	1.33093	1.4861	1.50196	1.53065	1.85551	1.95379	1.55244	1.64829	1.74674	1.52477	1.4641	1.49897		0.958519	0.954975	0.945599	0.952684
200	2.66755	2.76263	3.45306	2.23114	2.0556	2.53485	2.37185	1.91098	4.10166	3.30971	2.56504	2.04655		0.956778	0.945017	0.978968	0.963045	0.957244	0.973284	0.936051	0.954196	0.961681	0.954491	0.946833	0.953748		1.65824	1.8279	1.88011	1.87697	1.6478	1.82568	1.32723	1.48888	1.50799	1.52704	1.86286	1.9489	1.55306	1.64957	1.74391	1.54666	1.46351	1.51192		0.957282	0.954152	0.943194	0.953839
201	2.65687	2.74075	3.44618	2.23144	2.04225	2.50628	2.34963	1.92108	4.10524	3.2858	2.55614	2.04081		0.957488	0.941502	0.977381	0.969124	0.965342	0.965534	0.935671	0.954095	0.962242	0.957562	0.946866	0.957046		1.65378	1.82155	1.8772	1.8749	1.64457	1.81981	1.32245	1.48636	1.50273	1.52386	1.85416	1.94829	1.55382	1.64665	1.73962	1.53141	1.46515	1.50168		0.958355	0.953573	0.941454	0.952433
202	2.64796	2.73159	3.42519	2.2257	2.02761	2.49919	2.35819	1.91281	4.06856	3.27938	2.55844	2.0409		0.955411	0.940497	0.978524	0.962368	0.961294	0.970036	0.938433	0.953379	0.962054	0.948559	0.940348	0.954029		1.65099	1.81938	1.87576	1.87145	1.64314	1.81582	1.32494	1.48584	1.49807	1.52258	1.85664	1.94174	1.54901	1.64515	1.73889	1.53015	1.45264	1.49572		0.958168	0.951573	0.940658	0.955099
203	2.64496	2.74536	3.41508	2.22857	2.02972	2.49457	2.35009	1.90781	4.07951	3.25285	2.55408	2.03696		0.953771	0.937476	0.976233	0.960078	0.965433	0.966906	0.924827	0.950574	0.967063	0.942767	0.942849	0.957276		1.64992	1.82047	1.8704	1.87239	1.64337	1.81091	1.32331	1.48631	1.49888	1.52355	1.8576	1.94537	1.55057	1.64494	1.73496	1.52157	1.45127	1.49277		0.957505	0.953966	0.94086	0.952782
204	2.63602	2.72606	3.4053	2.22227	2.02028	2.49975	2.334	1.91491	4.04684	3.25155	2.54961	2.02566		0.956112	0.941104	0.977384	0.963758	0.967707	0.968719	0.937913	0.945983	0.957818	0.957476	0.946744	0.952625		1.64758	1.8142	1.86742	1.86826	1.6404	1.80789	1.31625	1.48294	1.49455	1.52081	1.85587	1.94242	1.54697	1.64469	1.73523	1.52223	1.45152	1.49713		0.956575	0.952712	0.941319	0.954152
205	2.62772	2.713	3.40808	2.22134	2.02266	2.46182	2.31678	1.91336	4.05303	3.21576	2.5527	2.02634		0.955807	0.940675	0.978086	0.960228	0.965162	0.960993	0.935304	0.955458	0.961823	0.948905	0.946472	0.960769		1.64824	1.81815	1.8724	1.87127	1.63741	1.81157	1.31145	1.48464	1.4973	1.52066	1.86388	1.94156	1.55028	1.64176	1.73594	1.52553	1.43864	1.49772		0.956224	0.952663	0.940509	0.953908
206	2.61984	2.71254	3.39418	2.21886	2.00889	2.45463	2.31597	1.90185	4.04419	3.2012	2.54038	2.02552		0.95409	0.936413	0.974526	0.963937	0.958701	0.967703	0.927039	0.953113	0.964895	0.952028	0.944077	0.952562		1.64681	1.81113	1.86857	1.86399	1.63443	1.81345	1.31558	1.48488	1.49555	1.52352	1.85714	1.93905	1.54674	1.64133	1.73269	1.51914	1.44953	1.499		0.957828	0.951854	0.940345	0.954129
207	2.61118	2.6967	3.38221	2.2134	2.00185	2.45158	2.30909	1.89508	4.02241	3.20628	2.53283	2.01155		0.956531	0.942041	0.977647	0.96023	0.966988	0.973438	0.927625	0.9568	0.967358	0.950183	0.9479	0.951627		1.64313	1.80769	1.86512	1.86265	1.62758	1.80938	1.31564	1.47872	1.49381	1.51868	1.8627	1.9326	1.54317	1.6399	1.73315	1.52583	1.42776	1.48879		0.956427	0.952854	0.937819	0.952921
208	2.60814	2.69723	3.37524	2.21124	1.99444	2.42043	2.30928	1.89978	4.02571	3.20847	2.53257	2.01513		0.955074	0.939006	0.975609	0.958788	0.962495	0.974785	0.931635	0.946271	0.964572	0.956022	0.943266	0.953361		1.64407	1.80403	1.86198	1.86211	1.63399	1.8092	1.31599	1.48147	1.49213	1.51685	1.85893	1.93167	1.55175	1.64175	1.72678	1.52431	1.43914	1.49712		0.957117	0.95156	0.940177	0.953477
209	2.59598	2.68228	3.36171	2.20333	1.98569	2.40437	2.2796	1.89618	4.01038	3.1961	2.52938	2.0068		0.954387	0.941901	0.977197	0.96158	0.962178	0.961337	0.936426	0.95124	0.960683	0.946547	0.947215	0.951948		1.64106	1.80467	1.85564	1.85977	1.63232	1.80553	1.3098	1.482	1.49038	1.52044	1.85599	1.93195	1.54613	1.63773	1.73094	1.51675	1.43618	1.48173		0.956579	0.952071	0.939936	0.953533
210	2.5912	2.6882	3.34592	2.20603	1.97453	2.39627	2.2954	1.88739	4.01127	3.166	2.52562	2.00663		0.957007	0.940457	0.979217	0.964275	0.963294	0.975293	0.939894	0.950129	0.958918	0.951568	0.94583	0.958206		1.63817	1.79857	1.86012	1.85817	1.63049	1.8052	1.30484	1.47855	1.49052	1.51397	1.85501	1.92808	1.54123	1.63628	1.72946	1.51442	1.41746	1.48658		0.95693	0.951951	0.938979	0.954665
211	2.58973	2.67215	3.348	2.20399	1.9844	2.37665	2.27462	1.89272	4.00734	3.19606	2.52148	2.00961		0.957183	0.934462	0.973908	0.962175	0.97168	0.966305	0.93781	0.949509	0.962377	0.974466	0.944848	0.951477		1.63707	1.8001	1.85378	1.85905	1.62698	1.79612	1.3018	1.47837	1.48579	1.51568	1.85832	1.92422	1.54166	1.63971	1.72783	1.5084	1.42092	1.49154		0.957275	0.951144	0.939927	0.950845
212	2.58081	2.67359	3.33624	2.20343	1.97317	2.37165	2.27849	1.89499	3.99332	3.13875	2.52433	2.001		0.954773	0.935643	0.975494	0.964254	0.972853	0.967577	0.937657	0.947953	0.959629	0.947006	0.941081	0.953349		1.63813	1.79834	1.85555	1.85416	1.62312	1.8026	1.30362	1.48152	1.48978	1.51358	1.8621	1.92691	1.54103	1.63952	1.72609	1.5214	1.42489	1.48395		0.95654	0.95071	0.936457	0.94947
213	2.57056	2.66388	3.32262	2.19659	1.95926	2.37521	2.27509	1.8866	3.97896	3.1103	2.5111	1.99655		0.954354	0.938343	0.97861	0.958894	0.966723	0.968365	0.934478	0.949394	0.962479	0.942645	0.948013	0.949952		1.63427	1.79422	1.85105	1.85293	1.62449	1.79625	1.29601	1.47762	1.48577	1.51425	1.85064	1.91969	1.54078	1.63767	1.72802	1.51305	1.40638	1.49371		0.954442	0.950848	0.938831	0.950787
214	2.57073	2.65816	3.32161	2.19824	1.96338	2.35482	2.2672	1.88563	3.98136	3.13087	2.51402	2.00274		0.954419	0.935877	0.974527	0.957982	0.964421	0.969268	0.927087	0.950882	0.968005	0.9538	0.941408	0.955355		1.63486	1.79169	1.85086	1.85058	1.62412	1.79893	1.29941	1.47751	1.48655	1.51495	1.86918	1.92142	1.53934	1.63899	1.72925	1.5044	1.41595	1.47955		0.955429	0.949478	0.939459	0.950718
215	2.55686	2.65538	3.30695	2.18573	1.94815	2.33594	2.2592	1.88808	3.95268	3.10025	2.5032	1.98987		0.953107	0.936579	0.977575	0.959414	0.962526	0.963162	0.945147	0.945033	0.962794	0.934712	0.94661	0.950627		1.63162	1.78688	1.84483	1.84998	1.61905	1.79656	1.3001	1.4742	1.48511	1.51024	1.85916	1.9143	1.53052	1.63517	1.72902	1.51526	1.40238	1.48477		0.954974	0.951869	0.937498	0.951076
216	2.54915	2.64441	3.29808	2.18743	1.93945	2.32817	2.2362	1.88526	3.95328	3.08172	2.49969	1.98695		0.953054	0.944544	0.979983	0.95554	0.9609	0.957923	0.93537	0.949906	0.955602	0.947504	0.946615	0.949712		1.62899	1.78381	1.84518	1.84658	1.61873	1.78904	1.29169	1.47392	1.48481	1.51093	1.85939	1.91366	1.53654	1.63795	1.72192	1.50156	1.39026	1.48681		0.955847	0.950023	0.934981	0.950357
217	2.55358	2.64293	3.29626	2.18522	1.94371	2.33271	2.25821	1.88501	3.95774	3.09519	2.50778	1.98458		0.953951	0.935453	0.975337	0.958015	0.966557	0.971182	0.927314	0.94849	0.960511	0.959706	0.942386	0.948507		1.63126	1.78388	1.8426	1.85229	1.61615	1.79511	1.29413	1.47743	1.48282	1.5089	1.86332	1.91549	1.53807	1.63784	1.73224	1.51144	1.39466	1.48505		0.955486	0.951323	0.938216	0.950078
218	2.53619	2.62143	3.28068	2.18563	1.94126	2.30717	2.23704	1.88003	3.93642	3.03814	2.49056	1.97975		0.951012	0.934287	0.976175	0.963421	0.962782	0.963485	0.926873	0.940946	0.961199	0.946949	0.936243	0.948775		1.62626	1.77803	1.84025	1.84772	1.61524	1.78723	1.29073	1.4716	1.47754	1.50819	1.86019	1.90868	1.53273	1.63408	1.72238	1.50891	1.38597	1.47693		0.955753	0.948939	0.935952	0.951279
219	2.53419	2.63493	3.26993	2.17817	1.93239	2.28762	2.23499	1.87768	3.93125	3.05792	2.49605	1.97515		0.953003	0.934763	0.975617	0.961663	0.960671	0.974159	0.923987	0.955128	0.958563	0.945975	0.944434	0.948073		1.62602	1.78158	1.84017	1.84612	1.61484	1.78663	1.29048	1.47277	1.47881	1.50897	1.86135	1.90982	1.53121	1.63499	1.71928	1.50164	1.38378	1.47985		0.955711	0.947082	0.937308	0.951033
220	2.53143	2.61997	3.25903	2.18474	1.93129	2.28279	2.2355	1.87016	3.92619	3.06437	2.49946	1.97225		0.951752	0.936354	0.977089	0.958762	0.966855	0.964371	0.926497	0.944186	0.95707	0.943059	0.945035	0.949997		1.62441	1.77412	1.83622	1.84653	1.61179	1.78845	1.28721	1.47452	1.47758	1.50979	1.86202	1.90637	1.52947	1.63599	1.7219	1.49894	1.36737	1.48676		0.953566	0.949637	0.93458	0.949821
221	2.52592	2.612	3.25499	2.17948	1.92336	2.29229	2.22841	1.87461	3.90632	3.05702	2.48636	1.97028		0.951279	0.937972	0.97581	0.95601	0.956722	0.964017	0.925162	0.941681	0.963504	0.95395	0.938149	0.951092		1.62386	1.77434	1.83452	1.83957	1.6072	1.7867	1.29018	1.47124	1.47839	1.50669	1.86151	1.90376	1.52865	1.63304	1.72241	1.50623	1.37255	1.4887		0.952487	0.946944	0.936111	0.949812
222	2.51689	2.60463	3.25168	2.17239	1.90559	2.27156	2.22812	1.8773	3.90195	3.02486	2.48602	1.96174		0.95211	0.937216	0.973518	0.958534	0.961437	0.965754	0.93415	0.943135	0.956685	0.956641	0.936608	0.949534		1.62137	1.77056	1.83512	1.8381	1.61209	1.78599	1.29418	1.47118	1.47338	1.50277	1.85417	1.90328	1.52908	1.63255	1.72115	1.49805	1.36302	1.47863		0.953203	0.94732	0.93591	0.947812
223	2.50985	2.59455	3.23419	2.16829	1.91837	2.25814	2.2227	1.86367	3.88064	3.02643	2.4772	1.96416		0.953798	0.936607	0.973182	0.959393	0.96853	0.973323	0.92496	0.948672	0.959994	0.958483	0.938577	0.95006		1.61814	1.76932	1.83007	1.83778	1.60711	1.78129	1.278	1.46972	1.47222	1.50198	1.85218	1.90022	1.5249	1.62893	1.71717	1.49744	1.3617	1.47826		0.953674	0.947623	0.933933	0.947804
224	2.50361	2.59026	3.22907	2.16028	1.91153	2.24334	2.21573	1.85659	3.90031	2.98478	2.48248	1.96533		0.953237	0.936897	0.978807	0.963494	0.96274	0.97137	0.92681	0.946078	0.958101	0.951457	0.938992	0.950856		1.6178	1.76526	1.83112	1.83831	1.609	1.78122	1.28114	1.46879	1.47045	1.49976	1.85915	1.8958	1.52829	1.63087	1.71902	1.4915	1.35726	1.47575		0.953296	0.948655	0.935469	0.948747
225	2.50141	2.59412	3.21523	2.16344	1.9085	2.23626	2.20852	1.86305	3.88203	3.01659	2.47477	1.95303		0.952491	0.935431	0.975785	0.959896	0.964707	0.971302	0.930444	0.954374	0.9574	0.948218	0.93078	0.949068		1.61685	1.7635	1.829	1.83961	1.60853	1.77184	1.27545	1.466	1.46952	1.50109	1.85325	1.8935	1.52904	1.62829	1.71909	1.49793	1.36396	1.47684		0.952497	0.948905	0.93345	0.948349
226	2.49526	2.58051	3.21649	2.16418	1.8977	2.23175	2.19598	1.86431	3.87676	2.98788	2.47993	1.95239		0.950176	0.931127	0.974788	0.959426	0.955607	0.9626	0.930788	0.940786	0.953889	0.945912	0.940989	0.956018		1.61757	1.76381	1.8257	1.83754	1.60951	1.78164	1.28032	1.46863	1.47274	1.49955	1.85953	1.89522	1.52555	1.6302	1.71427	1.49841	1.35757	1.47844		0.953107	0.947335	0.934038	0.948525
227	2.48505	2.57633	3.19814	2.15672	1.88858	2.22305	2.18993	1.85108	3.85885	2.97694	2.46542	1.95054		0.950584	0.932106	0.977196	0.954765	0.963913	0.96365	0.927005	0.945889	0.959655	0.944167	0.939994	0.948083		1.6141	1.75808	1.82518	1.8357	1.60479	1.7722	1.26818	1.46598	1.46762	1.49665	1.84826	1.89067	1.53039	1.63102	1.71178	1.4947	1.35752	1.48096		0.952177	0.945357	0.931539	0.947642
228	2.48303	2.57389	3.19235	2.16344	1.88328	2.21196	2.202	1.85874	3.85042	2.96662	2.46667	1.94394		0.950962	0.926799	0.9748	0.955996	0.96084	0.973096	0.931592	0.943124	0.958903	0.945127	0.939788	0.950514		1.61357	1.7564	1.82324	1.83393	1.60596	1.7767	1.27898	1.46547	1.46995	1.49703	1.8521	1.88966	1.52114	1.62507	1.71911	1.49059	1.34632	1.47906		0.952007	0.947286	0.932433	0.944676
229	2.47592	2.56893	3.18807	2.14712	1.89459	2.2078	2.1897	1.8488	3.8419	2.93842	2.46457	1.94525		0.951679	0.928305	0.976735	0.95959	0.965593	0.967061	0.924873	0.947385	0.963671	0.948488	0.940659	0.946113		1.61123	1.75321	1.82099	1.83451	1.60994	1.77449	1.26979	1.46347	1.46859	1.4969	1.84785	1.88814	1.52199	1.62598	1.71269	1.49048	1.33537	1.47646		0.95312	0.945292	0.933948	0.947005
230	2.47075	2.5557	3.17509	2.15621	1.8804	2.203	2.17601	1.85089	3.8399	2.94121	2.45711	1.94276		0.951712	0.93087	0.976239	0.957719	0.959995	0.968268	0.934566	0.938462	0.960116	0.951908	0.941479	0.949205		1.6109	1.75291	1.82081	1.83105	1.60395	1.7714	1.27204	1.46372	1.46426	1.49502	1.84699	1.88473	1.52506	1.62381	1.71536	1.49353	1.34916	1.47156		0.95267	0.945583	0.933136	0.948651
231	2.46704	2.5534	3.16213	2.1539	1.88272	2.20337	2.18078	1.85388	3.82798	2.92113	2.46391	1.93421		0.949683	0.929388	0.978981	0.956879	0.956207	0.967438	0.917763	0.946164	0.96229	0.946186	0.933952	0.951266		1.60826	1.7502	1.8183	1.832	1.60345	1.76699	1.26872	1.46543	1.46676	1.49431	1.84009	1.88216	1.52159	1.62453	1.71554	1.48067	1.33325	1.47646		0.952754	0.946549	0.932574	0.947872
232	2.45973	2.54727	3.16209	2.14812	1.87726	2.1852	2.17553	1.84844	3.81377	2.91282	2.4506	1.93591		0.948385	0.929563	0.973034	0.953133	0.955246	0.966974	0.922212	0.947917	0.957409	0.942363	0.931897	0.952485		1.60549	1.74839	1.81652	1.8263	1.59828	1.76284	1.27051	1.46209	1.46178	1.48996	1.83991	1.88243	1.52081	1.62074	1.71173	1.49076	1.32015	1.47019		0.951901	0.946725	0.931379	0.946957
233	2.4587	2.54873	3.15366	2.15118	1.87563	2.17257	2.16639	1.85841	3.8196	2.91419	2.45536	1.92996		0.950436	0.933368	0.975289	0.958803	0.957953	0.961294	0.925961	0.944584	0.963295	0.951029	0.938003	0.94522		1.60633	1.75016	1.81556	1.83029	1.60483	1.76321	1.2613	1.46045	1.46204	1.49017	1.84309	1.88025	1.52092	1.62261	1.71325	1.47883	1.34	1.47069		0.95078	0.946603	0.932469	0.947145
234	2.45322	2.54825	3.14345	2.15118	1.864	2.17129	2.1568	1.84876	3.81425	2.90328	2.44927	1.93495		0.950827	0.930123	0.974464	0.955926	0.956648	0.967946	0.929654	0.941252	0.95734	0.962939	0.936249	0.946557		1.60499	1.74743	1.81304	1.82914	1.59735	1.75885	1.25983	1.46246	1.45931	1.49123	1.84496	1.87547	1.52177	1.62793	1.71375	1.47582	1.33187	1.47471		0.951005	0.943226	0.932821	0.948918
235	2.44622	2.53626	3.13331	2.14187	1.85847	2.1703	2.15139	1.84756	3.79214	2.90252	2.44648	1.9281		0.949815	0.92607	0.975797	0.958984	0.958567	0.966964	0.924791	0.941848	0.957676	0.949788	0.940846	0.946635		1.60164	1.7437	1.81128	1.82731	1.59653	1.76321	1.25911	1.46147	1.46354	1.48966	1.83837	1.87385	1.51916	1.61717	1.70919	1.4661	1.32108	1.46718		0.950728	0.946813	0.931119	0.946136
236	2.43763	2.52173	3.11889	2.14197	1.85712	2.14196	2.15627	1.84032	3.78844	2.88518	2.44478	1.91728		0.950421	0.926742	0.975434	0.954403	0.957787	0.967993	0.928844	0.94169	0.95494	0.958918	0.938988	0.948892		1.60063	1.7397	1.81014	1.82203	1.59726	1.75588	1.26642	1.45885	1.45713	1.48861	1.83738	1.87113	1.51156	1.61334	1.71075	1.48199	1.31728	1.47134		0.950715	0.946247	0.930451	0.946736
237	2.43926	2.52485	3.1228	2.14676	1.86416	2.1394	2.16402	1.83937	3.78231	2.88038	2.44677	1.921		0.951226	0.931635	0.974413	0.955513	0.963356	0.965173	0.924628	0.945662	0.962332	0.960297	0.935693	0.944784		1.60133	1.74257	1.8068	1.82699	1.59905	1.76125	1.25959	1.46145	1.46333	1.48869	1.83911	1.87156	1.51865	1.61899	1.70982	1.4777	1.30973	1.4674		0.950276	0.944953	0.93136	0.94493
238	2.42674	2.51487	3.10045	2.13382	1.85044	2.13927	2.15031	1.83889	3.75961	2.85164	2.43991	1.91496		0.950091	0.926865	0.97337	0.956722	0.959226	0.969785	0.926178	0.945475	0.955422	0.95153	0.940908	0.945519		1.5965	1.736	1.8047	1.81814	1.59186	1.75738	1.25627	1.45767	1.45599	1.48567	1.82749	1.86745	1.51191	1.6176	1.71171	1.46753	1.30514	1.46794		0.950161	0.943598	0.929879	0.943783
239	2.42383	2.51531	3.09113	2.14604	1.84905	2.12345	2.14029	1.85	3.74852	2.84523	2.43639	1.91679		0.948086	0.927564	0.974265	0.954905	0.956706	0.963925	0.915179	0.946508	0.952672	0.959854	0.933096	0.944266		1.59827	1.73532	1.80327	1.82166	1.59621	1.75751	1.25833	1.45925	1.45588	1.48204	1.83768	1.8672	1.516	1.61773	1.7092	1.46726	1.31449	1.4716		0.950868	0.94512	0.929486	0.944854
240	2.42102	2.513	3.09196	2.14686	1.84648	2.12579	2.14364	1.84817	3.74338	2.82384	2.43289	1.91524		0.950696	0.929261	0.973779	0.955237	0.963805	0.965988	0.924436	0.948706	0.958172	0.957209	0.936446	0.944612		1.5972	1.7353	1.80555	1.82069	1.59773	1.75389	1.26122	1.45602	1.45761	1.48218	1.83039	1.86535	1.51637	1.61722	1.70824	1.46928	1.31096	1.46441		0.949811	0.94194	0.93077	0.945202
241	2.41849	2.50702	3.07549	2.13978	1.84165	2.12546	2.14563	1.83692	3.7316	2.8624	2.4356	1.90188		0.949239	0.927694	0.975881	0.951009	0.962658	0.964712	0.92431	0.944313	0.954113	0.948819	0.940311	0.947809		1.59589	1.73312	1.80217	1.82052	1.59206	1.75429	1.26164	1.45644	1.45854	1.4788	1.8321	1.86145	1.51253	1.61566	1.71195	1.461	1.31216	1.46568		0.950391	0.946447	0.930739	0.944817
242	2.41685	2.50498	3.07578	2.14168	1.84168	2.1092	2.13307	1.83747	3.7245	2.87193	2.43255	1.91251		0.94633	0.927976	0.973591	0.953846	0.952183	0.961676	0.925223	0.936522	0.959876	0.936868	0.935788	0.946086		1.59344	1.72885	1.80077	1.82122	1.59533	1.75425	1.26265	1.45702	1.45255	1.48072	1.82591	1.86313	1.50919	1.61359	1.70702	1.46086	1.28875	1.46669		0.950896	0.944367	0.929146	0.943032
243	2.40778	2.49621	3.06223	2.13667	1.83953	2.10892	2.12957	1.83778	3.71889	2.82706	2.4328	1.89595		0.947787	0.928172	0.97473	0.954321	0.957547	0.971787	0.920844	0.941831	0.954321	0.944274	0.937501	0.940334		1.59304	1.72578	1.7977	1.81787	1.59456	1.75517	1.25105	1.4551	1.45322	1.48112	1.8296	1.86155	1.51438	1.61478	1.71031	1.45867	1.29345	1.46736		0.948754	0.945173	0.930303	0.94655
244	2.39686	2.48618	3.05341	2.13305	1.83372	2.09439	2.12342	1.83521	3.69007	2.8015	2.41993	1.89459		0.946347	0.923882	0.975967	0.951989	0.957314	0.963924	0.926207	0.944722	0.955419	0.932607	0.933651	0.944139		1.5904	1.72536	1.79357	1.8147	1.58908	1.75199	1.25264	1.45232	1.44821	1.47788	1.82544	1.85808	1.51369	1.60898	1.70728	1.46016	1.29917	1.45824		0.949983	0.942242	0.927283	0.945701
245	2.39408	2.48556	3.04114	2.13608	1.83331	2.07929	2.14236	1.824	3.69317	2.78148	2.41958	1.89887		0.94842	0.929662	0.972576	0.955754	0.961566	0.966337	0.922722	0.942755	0.954925	0.946976	0.933621	0.94573		1.59066	1.72346	1.79717	1.8157	1.58939	1.75113	1.25532	1.45509	1.45283	1.47848	1.82731	1.85616	1.5099	1.60985	1.71008	1.4543	1.29461	1.46036		0.94941	0.943789	0.929813	0.944804
246	2.39551	2.48631	3.03869	2.13876	1.82838	2.08579	2.12197	1.83281	3.6832	2.82406	2.41675	1.89385		0.944926	0.924129	0.973113	0.952669	0.956827	0.957405	0.9201	0.943743	0.958891	0.929827	0.935203	0.942279		1.58976	1.72201	1.79206	1.81281	1.59009	1.75041	1.25391	1.45561	1.45168	1.47612	1.82319	1.85521	1.51042	1.61089	1.70589	1.45918	1.29375	1.46274		0.948797	0.941321	0.928383	0.942642
247	2.38606	2.47414	3.02651	2.13804	1.81949	2.0777	2.10887	1.8352	3.66669	2.79017	2.41894	1.89091		0.948729	0.927126	0.976489	0.957196	0.957982	0.968219	0.921173	0.941346	0.95628	0.944836	0.938695	0.946673		1.59011	1.7166	1.79216	1.81487	1.58736	1.75089	1.25405	1.45225	1.45235	1.47722	1.81991	1.85209	1.50999	1.60924	1.7108	1.46569	1.3054	1.461		0.947555	0.940656	0.929485	0.944667
248	2.38551	2.48307	3.01941	2.13607	1.82636	2.07469	2.11387	1.82832	3.66655	2.78103	2.42258	1.88864		0.946935	0.929269	0.976705	0.953501	0.959874	0.955841	0.921017	0.939627	0.953377	0.947363	0.935588	0.944123		1.58842	1.71883	1.79265	1.81331	1.59255	1.74732	1.25964	1.45487	1.45028	1.47671	1.82317	1.85225	1.50718	1.60962	1.71127	1.44961	1.28178	1.46217		0.946926	0.941188	0.928598	0.943814
249	2.38136	2.47475	3.00792	2.13704	1.81993	2.05075	2.11822	1.83011	3.65478	2.81182	2.41117	1.8785		0.947066	0.92011	0.972864	0.950403	0.95954	0.966399	0.924966	0.94448	0.955099	0.946423	0.933502	0.943935		1.58418	1.71533	1.78437	1.80917	1.58906	1.74648	1.25182	1.45061	1.44587	1.47235	1.81965	1.84583	1.50693	1.60055	1.70816	1.45263	1.27816	1.45407		0.948839	0.943196	0.928266	0.94332
250	2.37802	2.46915	3.0031	2.13068	1.8278	2.05895	2.11217	1.82104	3.64076	2.79272	2.418	1.88383		0.944753	0.927796	0.973351	0.950933	0.956616	0.960986	0.909047	0.941022	0.956921	0.933639	0.932527	0.949448		1.58506	1.71373	1.78474	1.81147	1.58666	1.75026	1.25001	1.45368	1.44666	1.47144	1.82372	1.84726	1.5048	1.60249	1.70616	1.44728	1.28221	1.46347		0.947099	0.941204	0.926377	0.944114
251	2.37363	2.46715	2.99986	2.13657	1.81453	2.04025	2.10821	1.81909	3.63029	2.79432	2.41288	1.88683		0.946483	0.925088	0.972507	0.955176	0.955085	0.964748	0.917694	0.942206	0.957978	0.940414	0.9369	0.943512		1.58336	1.7107	1.78489	1.80722	1.58666	1.74394	1.24046	1.45273	1.44403	1.47412	1.81979	1.84431	1.50899	1.60367	1.71331	1.44656	1.2826	1.45311		0.948816	0.94274	0.92604	0.943488
252	2.36369	2.45155	2.98272	2.13043	1.81364	2.04137	2.10398	1.81906	3.61014	2.76817	2.40561	1.87397		0.947684	0.922115	0.975998	0.953806	0.951175	0.961207	0.923126	0.943965	0.955439	0.95492	0.934687	0.94809		1.5782	1.71145	1.77813	1.80559	1.58108	1.7412	1.24454	1.44651	1.44319	1.46712	1.81553	1.84182	1.50486	1.5974	1.70341	1.4362	1.26291	1.44849		0.948113	0.943121	0.929373	0.942494
253	2.36888	2.45991	2.98692	2.13784	1.8199	2.02982	2.10903	1.83113	3.61861	2.76623	2.4153	1.88295		0.944922	0.923694	0.97611	0.952581	0.954621	0.958801	0.922222	0.939192	0.959989	0.930219	0.931286	0.945424		1.58414	1.71199	1.78193	1.80975	1.58603	1.74706	1.25555	1.45246	1.44688	1.47287	1.81977	1.84554	1.50598	1.59943	1.70781	1.44926	1.27968	1.45831		0.946587	0.939362	0.925177	0.941209
254	2.35828	2.44439	2.97073	2.1356	1.81349	2.02143	2.10184	1.81551	3.59971	2.77015	2.40003	1.86816		0.943762	0.925312	0.970506	0.952461	0.956532	0.960409	0.918696	0.935964	0.960022	0.928883	0.92952	0.943081		1.58053	1.70558	1.77679	1.80801	1.58548	1.74394	1.24689	1.4514	1.44416	1.47214	1.81122	1.8394	1.50822	1.59771	1.70096	1.45596	1.26843	1.45267		0.946768	0.938628	0.925283	0.941888
255	2.35341	2.44081	2.9637	2.12767	1.81209	2.0184	2.10833	1.81329	3.57819	2.75863	2.3993	1.8671		0.944884	0.924232	0.972477	0.953694	0.953396	0.960889	0.915959	0.941281	0.95381	0.936612	0.933851	0.947523		1.57617	1.7047	1.77344	1.80435	1.57839	1.73886	1.24174	1.44889	1.44465	1.46584	1.80901	1.83694	1.50204	1.59491	1.70778	1.43661	1.25994	1.44684		0.948509	0.942293	0.92487	0.942232
256	2.35079	2.4438	2.95543	2.13135	1.8113	2.01889	2.11349	1.80998	3.57891	2.73009	2.39778	1.86765		0.944984	0.923955	0.973557	0.954926	0.953776	0.964714	0.917122	0.936306	0.953124	0.947314	0.931272	0.938752		1.57992	1.70628	1.78019	1.80865	1.5855	1.74364	1.24562	1.45256	1.44106	1.47041	1.81023	1.83741	1.5073	1.59596	1.70963	1.44867	1.26291	1.4526		0.946752	0.940067	0.925647	0.940718
257	2.34544	2.43125	2.9537	2.13032	1.81239	2.00361	2.10534	1.811	3.56356	2.73078	2.39446	1.86347		0.94466	0.922384	0.974037	0.954799	0.960111	0.95726	0.917609	0.935851	0.951837	0.938771	0.934856	0.943746		1.5758	1.70468	1.77607	1.80546	1.58166	1.73985	1.24084	1.44857	1.44009	1.46556	1.80884	1.83335	1.50314	1.5929	1.70584	1.43715	1.25815	1.44638		0.94719	0.941709	0.926753	0.941095
258	2.34303	2.43507	2.93864	2.12896	1.80506	2.0017	2.10675	1.81044	3.55547	2.72767	2.40104	1.8625		0.944634	0.922669	0.978883	0.953785	0.958136	0.954729	0.918646	0.940549	0.952373	0.941699	0.929067	0.940435		1.57497	1.69822	1.77008	1.80416	1.5781	1.73709	1.25128	1.44862	1.44246	1.46631	1.8054	1.83101	1.49856	1.59504	1.70159	1.44007	1.26069	1.44581		0.94602	0.939585	0.923898	0.939045
259	2.34275	2.43101	2.93721	2.12964	1.80995	1.99246	2.11198	1.80759	3.5465	2.74599	2.39633	1.86156		0.943289	0.922423	0.974686	0.955141	0.952985	0.955375	0.92146	0.936607	0.951662	0.930797	0.933432	0.94161		1.57483	1.69703	1.76954	1.80131	1.57976	1.73524	1.24278	1.44909	1.44149	1.46939	1.79751	1.82888	1.50372	1.59411	1.70421	1.44276	1.26327	1.45198		0.94664	0.938569	0.924751	0.940201
260	2.33009	2.42324	2.92589	2.12415	1.8081	1.98839	2.09221	1.81258	3.5363	2.67931	2.38606	1.85476		0.94351	0.922564	0.972816	0.954073	0.958096	0.957851	0.918808	0.941304	0.953981	0.933105	0.926746	0.939267		1.57095	1.69811	1.76291	1.80078	1.57543	1.73195	1.24238	1.4479	1.43903	1.46761	1.79813	1.82769	1.49803	1.58669	1.70078	1.43068	1.24858	1.44947		0.945368	0.939324	0.92393	0.940512
261	2.3302	2.41512	2.9296	2.12853	1.8114	1.98666	2.09958	1.80736	3.53287	2.66645	2.39481	1.85979		0.945286	0.923334	0.973902	0.949107	0.955984	0.964145	0.919829	0.936261	0.955821	0.947451	0.932837	0.939476		1.57424	1.69788	1.7692	1.80607	1.58415	1.73793	1.24642	1.45221	1.43658	1.46754	1.80152	1.83034	1.50006	1.59243	1.70648	1.43766	1.25344	1.44216		0.945618	0.93665	0.923122	0.939775
262	2.32261	2.41269	2.92361	2.12222	1.80363	1.9727	2.08905	1.80641	3.51168	2.66301	2.39072	1.853		0.942691	0.920248	0.972718	0.946836	0.952719	0.965148	0.914808	0.934567	0.956487	0.932987	0.932365	0.940715		1.56998	1.69208	1.76227	1.79826	1.57979	1.73441	1.24342	1.45092	1.43579	1.46456	1.79688	1.82523	1.4987	1.59018	1.69794	1.42777	1.24358	1.44786		0.945189	0.939522	0.923425	0.940768
263	2.32257	2.42042	2.91355	2.12316	1.8096	1.98364	2.0906	1.80227	3.49908	2.68331	2.3776	1.84508		0.944337	0.927257	0.971991	0.949236	0.953306	0.958894	0.911649	0.941967	0.952494	0.949788	0.931435	0.939695		1.56915	1.69116	1.7628	1.79856	1.5754	1.73218	1.23874	1.44861	1.4347	1.46738	1.79058	1.82226	1.49605	1.58827	1.7015	1.43825	1.2515	1.43758		0.944966	0.93753	0.923778	0.939024
264	2.3204	2.40865	2.90541	2.12405	1.80335	1.97117	2.09981	1.80064	3.49533	2.68856	2.38455	1.84293		0.943037	0.92038	0.972238	0.95049	0.954664	0.96387	0.910437	0.938317	0.953493	0.939373	0.928625	0.941525		1.56763	1.68982	1.76034	1.79611	1.57847	1.72937	1.23835	1.44978	1.4332	1.46703	1.78466	1.82181	1.50026	1.586	1.69895	1.43299	1.23408	1.44845		0.945559	0.938073	0.924069	0.94072
265	2.31495	2.41187	2.90365	2.12599	1.8084	1.97294	2.08304	1.79837	3.48459	2.64734	2.38027	1.84796		0.944431	0.928642	0.971841	0.951713	0.951441	0.971201	0.912076	0.932375	0.951428	0.941758	0.936534	0.93973		1.56683	1.6921	1.75842	1.79805	1.57378	1.73821	1.23788	1.44886	1.43288	1.46512	1.78685	1.81929	1.49841	1.58237	1.70019	1.42868	1.23464	1.44039		0.944925	0.938287	0.923251	0.941066
266	2.30979	2.39524	2.89695	2.12607	1.80237	1.96122	2.09677	1.79312	3.47018	2.64571	2.37653	1.84349		0.943641	0.92083	0.973016	0.950037	0.949002	0.96529	0.918937	0.940609	0.94889	0.945585	0.928593	0.939259		1.56573	1.6873	1.75664	1.79754	1.57161	1.72942	1.23463	1.44847	1.43251	1.46512	1.77626	1.81784	1.49637	1.58828	1.70329	1.43499	1.23607	1.44098		0.944736	0.938307	0.922917	0.938941
267	2.30446	2.39412	2.89478	2.11538	1.79886	1.96629	2.08879	1.79237	3.46178	2.61961	2.37882	1.83825		0.941692	0.919648	0.969978	0.950824	0.951207	0.964895	0.911749	0.935021	0.951996	0.934538	0.929001	0.939756		1.56519	1.68686	1.75779	1.79975	1.57715	1.72968	1.23459	1.44959	1.43149	1.46647	1.78227	1.81652	1.49726	1.58086	1.69677	1.42786	1.23625	1.43701		0.944024	0.940531	0.921987	0.938979
268	2.30659	2.39453	2.88748	2.12229	1.79935	1.97045	2.10527	1.78572	3.45187	2.65193	2.36796	1.83567		0.942501	0.918731	0.97216	0.950172	0.952877	0.963295	0.920519	0.935628	0.954289	0.928376	0.930944	0.940517		1.5629	1.68812	1.75344	1.79707	1.57051	1.72344	1.23184	1.44623	1.42711	1.46514	1.77834	1.81637	1.49233	1.58173	1.69501	1.435	1.23348	1.43409		0.944869	0.936225	0.922346	0.940449
269	2.3013	2.39299	2.88336	2.1232	1.8033	1.96006	2.08234	1.79057	3.44378	2.63077	2.37101	1.83296		0.941106	0.917986	0.968959	0.946826	0.956571	0.966276	0.911385	0.935232	0.95179	0.927121	0.928421	0.941599		1.56313	1.68354	1.75404	1.79597	1.57491	1.7299	1.22833	1.4476	1.42676	1.46748	1.77762	1.81539	1.49483	1.58366	1.6941	1.43225	1.23308	1.43372		0.943042	0.937967	0.922817	0.93896
270	2.29442	2.39416	2.87515	2.12109	1.79766	1.96016	2.08596	1.77588	3.43345	2.59528	2.3661	1.83378		0.941547	0.919804	0.971392	0.952273	0.951226	0.955774	0.915293	0.935119	0.953415	0.935183	0.928022	0.939512		1.56079	1.68366	1.75289	1.79472	1.57349	1.7252	1.22613	1.44741	1.42519	1.4622	1.77637	1.81136	1.49401	1.58044	1.69441	1.42893	1.22165	1.43543		0.944079	0.937615	0.921384	0.938181
271	2.29146	2.38636	2.86497	2.1157	1.8015	1.9532	2.08018	1.78434	3.42035	2.60621	2.3655	1.82772		0.943188	0.921649	0.973437	0.952175	0.950887	0.96323	0.905088	0.94272	0.9533	0.9459	0.927597	0.939082		1.55991	1.68227	1.75074	1.79301	1.57084	1.7208	1.22757	1.44611	1.42528	1.46307	1.76908	1.81073	1.49325	1.57926	1.6925	1.43467	1.22865	1.43058		0.943631	0.937282	0.923196	0.938421
272	2.28657	2.38309	2.86569	2.11751	1.79872	1.95405	2.06375	1.77929	3.41196	2.59189	2.36195	1.82435		0.940422	0.917322	0.971844	0.948465	0.953861	0.959345	0.91841	0.937396	0.943906	0.92529	0.932598	0.936207		1.55821	1.67872	1.74891	1.79265	1.56838	1.72188	1.2262	1.44893	1.4247	1.46652	1.76246	1.80705	1.49333	1.57779	1.69103	1.42945	1.22407	1.42751		0.944079	0.937695	0.922037	0.937996
273	2.27944	2.37547	2.86722	2.11493	1.79307	1.94011	2.06957	1.76322	3.39898	2.5682	2.35601	1.82709		0.941472	0.915691	0.973696	0.949648	0.954056	0.956497	0.919115	0.937839	0.950867	0.935964	0.925004	0.937817		1.55609	1.67776	1.74694	1.79173	1.57081	1.72504	1.22221	1.44655	1.41853	1.46211	1.76332	1.80799	1.49143	1.57588	1.68967	1.42343	1.21236	1.42775		0.942753	0.937441	0.922197	0.938593
274	2.27668	2.38021	2.85966	2.11298	1.79172	1.94428	2.06687	1.76653	3.38397	2.56528	2.35488	1.81706		0.940168	0.91897	0.971739	0.947692	0.951131	0.956192	0.910257	0.94063	0.951332	0.93023	0.925386	0.938288		1.55706	1.67497	1.74903	1.79054	1.5702	1.72017	1.23065	1.44546	1.41883	1.46191	1.76815	1.80741	1.49111	1.57724	1.69103	1.42433	1.21821	1.43079		0.942661	0.936707	0.91782	0.938316
275	2.28052	2.38022	2.8583	2.1187	1.79754	1.941	2.07065	1.7671	3.38393	2.58267	2.36267	1.82294		0.940613	0.918206	0.969549	0.949028	0.950924	0.955842	0.916651	0.929685	0.951263	0.937169	0.929964	0.938463		1.55711	1.677	1.75146	1.79248	1.56723	1.71644	1.22516	1.44935	1.42252	1.46288	1.76845	1.80657	1.49241	1.57882	1.6883	1.42648	1.21612	1.4292		0.942438	0.938419	0.922253	0.937394
276	2.2703	2.37284	2.84645	2.11269	1.79024	1.93277	2.06638	1.76586	3.36438	2.54186	2.35948	1.82037		0.943107	0.921962	0.971738	0.948931	0.953248	0.957665	0.916114	0.941092	0.947455	0.948128	0.928563	0.939277		1.55382	1.67558	1.74315	1.78932	1.56473	1.71438	1.22485	1.44253	1.41486	1.46049	1.7615	1.80289	1.49391	1.57402	1.6903	1.41484	1.22317	1.42439		0.942087	0.936418	0.92078	0.935985
277	2.26786	2.36369	2.84066	2.1148	1.78957	1.93634	2.06578	1.75216	3.35573	2.56061	2.3499	1.81729		0.939049	0.91536	0.971051	0.947586	0.95148	0.958164	0.910144	0.930519	0.949689	0.93275	0.926376	0.936418		1.55176	1.67395	1.74384	1.78732	1.56038	1.71209	1.22265	1.44499	1.41264	1.46223	1.76334	1.80121	1.48928	1.57106	1.6874	1.41393	1.21129	1.42228		0.94229	0.93406	0.91899	0.936305
278	2.26646	2.36345	2.84537	2.11782	1.78586	1.94306	2.07525	1.75484	3.34471	2.54816	2.34255	1.81001		0.939515	0.921735	0.9732	0.947786	0.951243	0.958518	0.902103	0.928802	0.947066	0.939237	0.92778	0.937199		1.55521	1.67595	1.74328	1.78793	1.56844	1.71668	1.22325	1.446	1.41687	1.46472	1.76305	1.80327	1.49126	1.57424	1.69058	1.42375	1.21425	1.43506		0.94282	0.9367	0.919068	0.937002
279	2.26012	2.35464	2.8281	2.11485	1.78273	1.92642	2.07198	1.75086	3.3374	2.54113	2.34263	1.81057		0.937424	0.912747	0.97203	0.947086	0.944686	0.960139	0.912156	0.931787	0.950224	0.917045	0.927502	0.93626		1.551	1.66955	1.74184	1.7839	1.56298	1.71119	1.22134	1.44499	1.41436	1.46224	1.75599	1.79842	1.49019	1.57072	1.68008	1.42009	1.21577	1.42329		0.941746	0.935154	0.918784	0.937293
280	2.25474	2.35604	2.8245	2.11118	1.78553	1.92902	2.05814	1.73901	3.32876	2.52941	2.33775	1.80284		0.939262	0.916184	0.970629	0.94543	0.952528	0.956813	0.913151	0.93523	0.952739	0.925438	0.926248	0.937495		1.54989	1.66936	1.74166	1.78168	1.56132	1.70926	1.2235	1.44319	1.40937	1.45884	1.75397	1.79732	1.4851	1.57127	1.68256	1.42003	1.21707	1.42266		0.941767	0.934958	0.920008	0.934954
281	2.2572	2.35642	2.81803	2.11724	1.78541	1.9195	2.07348	1.74984	3.31926	2.53874	2.34479	1.80649		0.938312	0.916724	0.969215	0.947157	0.95448	0.956063	0.913733	0.93157	0.9432	0.927083	0.923683	0.938524		1.54902	1.66893	1.73941	1.78435	1.56076	1.70565	1.21717	1.44379	1.40775	1.46078	1.75436	1.79785	1.48675	1.57048	1.68349	1.42019	1.20894	1.42268		0.941019	0.934912	0.91798	0.93528
282	2.25176	2.36349	2.81637	2.11323	1.78809	1.91697	2.0601	1.74869	3.30301	2.51744	2.33653	1.80546		0.938156	0.917576	0.970314	0.945329	0.950696	0.959133	0.905004	0.936172	0.948672	0.925456	0.925022	0.936341		1.54956	1.66979	1.73991	1.78387	1.55979	1.70687	1.22039	1.44755	1.41277	1.46511	1.75393	1.79556	1.48814	1.56807	1.68501	1.41296	1.21585	1.41702		0.940512	0.934831	0.91752	0.937195
283	2.25207	2.35462	2.80805	2.11814	1.7856	1.92531	2.06812	1.74005	3.30018	2.5366	2.33313	1.80293		0.937068	0.915106	0.969234	0.950499	0.945563	0.959385	0.893354	0.934176	0.94889	0.930699	0.924833	0.936004		1.54823	1.66445	1.73638	1.78164	1.55541	1.70306	1.22037	1.44431	1.40775	1.46043	1.75424	1.79247	1.48608	1.56914	1.68555	1.41783	1.21616	1.42463		0.941042	0.934352	0.917555	0.937448
284	2.24351	2.34488	2.80404	2.11219	1.78119	1.9081	2.06866	1.73626	3.28767	2.51747	2.32539	1.79274		0.940029	0.915841	0.971129	0.94921	0.951837	0.953876	0.916759	0.935304	0.948437	0.937631	0.92512	0.93517		1.5447	1.66408	1.73163	1.77672	1.55628	1.70186	1.2115	1.4412	1.40745	1.46256	1.74888	1.79054	1.48423	1.56982	1.68369	1.41087	1.2003	1.41826		0.940239	0.93297	0.917579	0.936464
285	2.24413	2.34374	2.79974	2.11237	1.78476	1.91115	2.05844	1.73905	3.28226	2.52906	2.32255	1.80233		0.938207	0.911966	0.969255	0.94724	0.954839	0.947807	0.903148	0.935438	0.950261	0.935195	0.93095	0.934173		1.54479	1.66162	1.73265	1.77841	1.55208	1.70233	1.21424	1.4419	1.40385	1.4592	1.75593	1.79062	1.48661	1.56716	1.68241	1.4126	1.1966	1.4232		0.93914	0.932386	0.918243	0.93389
286	2.24042	2.34473	2.79321	2.11904	1.78148	1.92138	2.06137	1.72616	3.27357	2.50026	2.32538	1.79801		0.939024	0.916673	0.969595	0.946081	0.948043	0.96253	0.915045	0.931555	0.949268	0.933634	0.92273	0.934112		1.54431	1.6607	1.73016	1.77879	1.55204	1.7	1.21135	1.44002	1.40388	1.46287	1.75349	1.79056	1.48982	1.56613	1.67753	1.41166	1.20809	1.41616		0.940478	0.9342	0.916311	0.934458
287	2.23585	2.34103	2.7931	2.11021	1.78566	1.9105	2.05521	1.7219	3.26065	2.51041	2.31359	1.79206		0.938568	0.915291	0.969646	0.947406	0.953075	0.95658	0.90877	0.930857	0.952693	0.931158	0.924158	0.934612		1.5421	1.66179	1.73163	1.77711	1.54965	1.69451	1.20834	1.44085	1.4017	1.46272	1.75321	1.78689	1.48595	1.56287	1.67483	1.41199	1.20309	1.40867		0.939706	0.933194	0.915165	0.934865
288	2.23224	2.34154	2.78335	2.11248	1.77811	1.90352	2.05283	1.72805	3.24744	2.50443	2.31357	1.78925		0.937739	0.918309	0.966961	0.944949	0.944332	0.954194	0.912027	0.937047	0.944783	0.93246	0.924756	0.93531		1.54057	1.65862	1.72655	1.77669	1.5462	1.69254	1.21076	1.43998	1.39871	1.45921	1.74612	1.78531	1.4862	1.56296	1.67696	1.41162	1.19787	1.4134		0.939965	0.931956	0.916551	0.935687
289	2.23242	2.33774	2.77783	2.11381	1.7873	1.90984	2.06913	1.7298	3.24727	2.47567	2.31441	1.79379		0.936403	0.914626	0.971008	0.946758	0.946017	0.950781	0.910761	0.929384	0.947251	0.92541	0.924848	0.933586		1.54028	1.66051	1.72733	1.7726	1.54869	1.69547	1.21091	1.43993	1.39764	1.45946	1.75165	1.78451	1.48325	1.56421	1.67084	1.40957	1.20039	1.40787		0.940063	0.933019	0.917043	0.934287
290	2.22563	2.33377	2.77517	2.1183	1.77567	1.89457	2.05251	1.71633	3.23406	2.48559	2.30788	1.78812		0.937202	0.917057	0.968649	0.945876	0.952908	0.957479	0.905628	0.93134	0.950579	0.917001	0.925655	0.937047		1.54004	1.65682	1.72832	1.77391	1.54461	1.6959	1.21381	1.43947	1.39999	1.46084	1.7507	1.78173	1.47701	1.56604	1.67008	1.40183	1.21215	1.40744		0.939526	0.932186	0.915745	0.935289
291	2.22397	2.33308	2.76873	2.10884	1.78717	1.89093	2.05682	1.71125	3.21385	2.50153	2.30562	1.78586		0.937584	0.912858	0.971379	0.945451	0.947372	0.956482	0.913411	0.92973	0.952282	0.927464	0.922744	0.93425		1.53701	1.65481	1.72845	1.77142	1.54322	1.69152	1.20616	1.43804	1.39747	1.45618	1.74443	1.78106	1.48051	1.56306	1.67563	1.40614	1.19279	1.39824		0.939117	0.930953	0.915687	0.934636
292	2.22057	2.33459	2.76505	2.11764	1.78337	1.89327	2.06186	1.70737	3.20986	2.47432	2.2937	1.78519		0.936766	0.912584	0.966748	0.943715	0.951657	0.958787	0.903713	0.92858	0.946077	0.932118	0.926314	0.934137		1.53803	1.6538	1.72516	1.77396	1.54322	1.69384	1.21026	1.43881	1.3909	1.45977	1.74665	1.78121	1.48086	1.56191	1.66988	1.41585	1.19268	1.40784		0.938419	0.932976	0.914846	0.931913
293	2.21738	2.33571	2.7645	2.1152	1.77892	1.88883	2.05528	1.70465	3.19792	2.47664	2.29103	1.78252		0.936419	0.914568	0.967572	0.946159	0.946044	0.948912	0.910592	0.93245	0.943921	0.92663	0.927781	0.935977		1.53712	1.65441	1.7244	1.76884	1.54271	1.69526	1.20673	1.43736	1.39677	1.45797	1.74457	1.78051	1.48069	1.56254	1.67306	1.40988	1.18587	1.40946		0.939222	0.934023	0.913574	0.933918
294	2.21357	2.32892	2.75154	2.11291	1.7813	1.89349	2.04614	1.70008	3.1999	2.46938	2.28559	1.78001		0.935032	0.911156	0.966473	0.94413	0.946444	0.956076	0.907975	0.930174	0.947807	0.916594	0.922626	0.935895		1.5345	1.64851	1.71924	1.76759	1.54119	1.68714	1.21095	1.43488	1.38828	1.45276	1.74551	1.77882	1.48045	1.55922	1.66943	1.40101	1.19348	1.40796		0.938076	0.932117	0.914441	0.933176
295	2.20881	2.32697	2.75059	2.11375	1.78681	1.89008	2.04453	1.7142	3.18091	2.42737	2.2811	1.78064		0.936926	0.917453	0.967304	0.949691	0.946982	0.960789	0.908585	0.928812	0.945449	0.928093	0.921367	0.931661		1.53331	1.64808	1.72242	1.76951	1.53938	1.6866	1.19907	1.43781	1.39154	1.45615	1.74814	1.77615	1.47999	1.55484	1.67317	1.3999	1.18587	1.39768		0.937645	0.930492	0.914375	0.93355
296	2.21064	2.32798	2.74257	2.11128	1.78701	1.89633	2.05148	1.69822	3.17357	2.46849	2.28518	1.77494		0.935382	0.912842	0.968061	0.946705	0.944049	0.949752	0.904508	0.926078	0.949121	0.929369	0.91976	0.938952		1.53303	1.64697	1.71868	1.76546	1.53315	1.68555	1.21166	1.43468	1.39049	1.45678	1.75321	1.77569	1.48237	1.55728	1.66912	1.39501	1.1839	1.40143		0.939525	0.931756	0.914683	0.934596
297	2.20057	2.31624	2.7401	2.1121	1.78225	1.88365	2.04209	1.68357	3.16495	2.44069	2.26825	1.77241		0.935499	0.914218	0.969914	0.946169	0.944087	0.956944	0.897885	0.926369	0.946034	0.932288	0.920157	0.936425		1.53155	1.64547	1.71797	1.76723	1.5324	1.68276	1.20448	1.43589	1.3882	1.45413	1.74889	1.77329	1.47777	1.55844	1.66616	1.39479	1.1892	1.39932		0.938546	0.93203	0.912774	0.934404
298	2.19939	2.31387	2.73875	2.11473	1.78284	1.87869	2.04278	1.7029	3.15745	2.41219	2.2685	1.78054		0.936717	0.912393	0.967718	0.945	0.952251	0.954519	0.907961	0.926373	0.94633	0.937243	0.922111	0.931987		1.53102	1.64448	1.71572	1.7644	1.53616	1.6883	1.20378	1.43428	1.38551	1.4553	1.74622	1.77241	1.47814	1.55683	1.66795	1.39245	1.18784	1.39748		0.938696	0.931359	0.912292	0.932339
299	2.19711	2.31361	2.72819	2.11239	1.78336	1.88439	2.04027	1.69033	3.14671	2.43571	2.26024	1.77306		0.937351	0.91492	0.967593	0.945592	0.94243	0.954831	0.908048	0.934395	0.941789	0.943054	0.92104	0.937169		1.5305	1.64344	1.71406	1.76299	1.53271	1.68695	1.20653	1.43511	1.3839	1.45492	1.75264	1.77083	1.47933	1.55502	1.66607	1.39124	1.18235	1.40044		0.937215	0.933029	0.913265	0.931991
300	2.19247	2.30768	2.72784	2.11328	1.7788	1.87617	2.03991	1.68494	3.13655	2.42208	2.25713	1.77278		0.937514	0.909613	0.966803	0.94361	0.946538	0.959266	0.9061	0.935932	0.944824	0.942424	0.9254	0.932141		1.52777	1.64121	1.71224	1.7622	1.52994	1.68029	1.19265	1.4337	1.38383	1.45413	1.74947	1.7676	1.47759	1.55512	1.66652	1.37959	1.18904	1.397		0.936756	0.929304	0.911291	0.933426
301	2.19138	2.30653	2.72294	2.11886	1.78306	1.88416	2.02787	1.68389	3.12223	2.426	2.25608	1.77358		0.934381	0.910177	0.966143	0.942327	0.945981	0.962727	0.904354	0.926014	0.948895	0.920353	0.920725	0.930501		1.52728	1.63908	1.71241	1.76106	1.5283	1.68518	1.1975	1.43283	1.38025	1.45322	1.75325	1.76798	1.47522	1.55432	1.6621	1.38592	1.18089	1.39425		0.938248	0.929667	0.912133	0.933414
302	2.18324	2.29917	2.71041	2.10684	1.77744	1.88495	2.02996	1.67862	3.11237	2.41748	2.23602	1.76241		0.933843	0.907366	0.970421	0.941818	0.947379	0.962054	0.90517	0.926159	0.947059	0.916759	0.919495	0.928592		1.52365	1.6336	1.70573	1.75702	1.52695	1.68317	1.19895	1.43021	1.37701	1.45029	1.74625	1.76372	1.47327	1.54956	1.66131	1.3838	1.17065	1.39064		0.938771	0.930746	0.914348	0.931703
303	2.1854	2.30098	2.71565	2.1168	1.78012	1.88046	2.04193	1.68165	3.12037	2.38724	2.24473	1.76946		0.936488	0.912929	0.969009	0.944702	0.947404	0.961572	0.91338	0.933213	0.94765	0.921752	0.920522	0.929239		1.52697	1.63416	1.71204	1.75991	1.52532	1.68279	1.20228	1.43321	1.38006	1.45339	1.75382	1.76639	1.4733	1.55494	1.6622	1.39105	1.1795	1.39413		0.93688	0.928468	0.91173	0.931827
304	2.17922	2.30181	2.71315	2.11628	1.77612	1.88028	2.02819	1.6805	3.09554	2.38708	2.22903	1.76339		0.933275	0.913823	0.963743	0.94393	0.944054	0.951514	0.899412	0.926545	0.946067	0.924494	0.921396	0.931052		1.52534	1.6345	1.70831	1.75681	1.52659	1.68228	1.20936	1.43104	1.37699	1.44914	1.7509	1.76355	1.47783	1.55162	1.66534	1.37476	1.18285	1.38894		0.936128	0.927892	0.910836	0.930615
305	2.17823	2.29289	2.70244	2.11375	1.78069	1.87715	2.02234	1.67909	3.09591	2.39994	2.23231	1.76403		0.935495	0.9103	0.966441	0.944021	0.946314	0.949937	0.906895	0.927448	0.94157	0.942957	0.92168	0.932881		1.52276	1.63161	1.70782	1.7574	1.51971	1.67752	1.19909	1.43027	1.37381	1.4482	1.74806	1.76076	1.4754	1.55107	1.65703	1.38589	1.1761	1.38723		0.936413	0.929156	0.911931	0.931109
306	2.1741	2.29899	2.69769	2.1191	1.77943	1.87832	2.02908	1.67086	3.08741	2.36619	2.22234	1.76571		0.936094	0.909752	0.967613	0.943671	0.949966	0.958431	0.904839	0.930698	0.945533	0.931259	0.922921	0.932353		1.52346	1.63262	1.70488	1.75535	1.52458	1.68067	1.1979	1.42871	1.37515	1.45016	1.75605	1.75933	1.47399	1.54949	1.65696	1.37792	1.18241	1.39262		0.936233	0.930236	0.912176	0.93136
307	2.16707	2.28446	2.69548	2.10875	1.77524	1.8779	2.02027	1.66456	3.07764	2.35482	2.21559	1.76308		0.93344	0.915686	0.967608	0.942588	0.949388	0.948895	0.900977	0.925616	0.949632	0.921965	0.913974	0.931515		1.52055	1.62773	1.70556	1.7517	1.5191	1.68139	1.19447	1.42967	1.37533	1.44694	1.749	1.75631	1.46974	1.54626	1.65064	1.37702	1.18068	1.38778		0.935623	0.929985	0.910695	0.929615
308	2.16723	2.29499	2.6876	2.11396	1.77665	1.87656	2.02368	1.67422	3.06819	2.35179	2.21307	1.75883		0.933502	0.905559	0.965646	0.939137	0.948249	0.955164	0.899695	0.927714	0.94483	0.923544	0.928028	0.930959		1.52084	1.62984	1.70247	1.7522	1.52223	1.67968	1.19481	1.42949	1.3727	1.44932	1.75866	1.75738	1.4723	1.54611	1.65933	1.3771	1.16677	1.38394		0.936286	0.92923	0.910675	0.930544
309	2.16164	2.28497	2.67999	2.11761	1.78205	1.87537	2.01738	1.66255	3.06437	2.32842	2.21145	1.75382		0.935405	0.908337	0.968089	0.944418	0.944676	0.953313	0.905548	0.92675	0.951785	0.928879	0.925981	0.931679		1.5201	1.62572	1.70131	1.74989	1.52073	1.67656	1.19162	1.42887	1.37355	1.44792	1.75957	1.75683	1.47153	1.54517	1.65594	1.37434	1.17261	1.38947		0.935559	0.929806	0.909158	0.93015
310	2.15964	2.28169	2.67378	2.1081	1.76579	1.87798	2.02195	1.65853	3.04916	2.36353	2.20226	1.75325		0.934665	0.908774	0.967786	0.940599	0.944758	0.953971	0.905032	0.926995	0.946046	0.933785	0.919624	0.933942		1.5181	1.62058	1.70006	1.74724	1.51747	1.67752	1.19703	1.42613	1.36992	1.44577	1.76244	1.75282	1.46857	1.54677	1.64875	1.37038	1.17086	1.38548		0.935854	0.927426	0.910909	0.930534
311	2.15795	2.28327	2.67557	2.10854	1.77865	1.87656	2.01784	1.65876	3.04894	2.34184	2.19514	1.75236		0.933402	0.910923	0.967656	0.940778	0.945616	0.946203	0.907272	0.927007	0.939437	0.937872	0.915042	0.92962		1.51963	1.62278	1.69568	1.74863	1.51797	1.68151	1.19294	1.4281	1.36881	1.44953	1.76827	1.7537	1.47473	1.54392	1.65315	1.38002	1.1675	1.38654		0.935256	0.928064	0.910502	0.930974
312	2.15154	2.27572	2.66998	2.1156	1.77407	1.87307	2.01745	1.65464	3.03988	2.30984	2.1866	1.75005		0.933397	0.907423	0.966747	0.943474	0.944086	0.953479	0.904121	0.928916	0.945932	0.923011	0.919128	0.931046		1.5159	1.61824	1.69774	1.74467	1.514	1.6758	1.19195	1.4275	1.36673	1.44396	1.76186	1.75118	1.46997	1.54088	1.64709	1.36694	1.16894	1.38281		0.935237	0.925784	0.910301	0.929209
313	2.14796	2.27289	2.65974	2.11269	1.77006	1.872	2.01799	1.64983	3.0211	2.31794	2.18352	1.74984		0.934034	0.906743	0.967043	0.943256	0.946823	0.957427	0.903615	0.930437	0.945065	0.92319	0.920586	0.93019		1.51465	1.61678	1.69534	1.74326	1.51388	1.67512	1.19639	1.42531	1.36462	1.44366	1.76108	1.74738	1.47157	1.54005	1.64841	1.36282	1.16862	1.37477		0.934536	0.927564	0.909358	0.92752
314	2.14945	2.27594	2.65908	2.11321	1.77299	1.88398	2.0216	1.65505	3.02258	2.30996	2.17764	1.75186		0.932947	0.908152	0.968122	0.940093	0.948345	0.956698	0.903694	0.917782	0.949558	0.91992	0.923123	0.926932		1.51665	1.61898	1.69417	1.74656	1.51655	1.67154	1.19406	1.42675	1.36871	1.44785	1.76853	1.75034	1.47013	1.54079	1.64888	1.36552	1.17669	1.37695		0.934487	0.925714	0.908955	0.928144
315	2.14211	2.26545	2.65263	2.10992	1.7772	1.86369	2.00488	1.65486	3.00933	2.31225	2.17408	1.73895		0.933448	0.909324	0.96657	0.941074	0.948718	0.950991	0.901944	0.926722	0.945066	0.92724	0.922637	0.92764		1.51282	1.61322	1.69172	1.73925	1.51065	1.67643	1.19144	1.42352	1.36169	1.44169	1.76151	1.74428	1.47024	1.53956	1.64629	1.36667	1.16166	1.37817		0.934468	0.927472	0.907929	0.928476
316	2.13628	2.26316	2.63972	2.1135	1.77106	1.88454	1.99336	1.64583	3.00365	2.27837	2.16292	1.74304		0.932173	0.906348	0.966943	0.940112	0.944652	0.952086	0.895023	0.92453	0.946987	0.928891	0.920269	0.928058		1.51089	1.61242	1.68996	1.73972	1.50498	1.67517	1.18953	1.42153	1.36008	1.44342	1.76017	1.74428	1.46595	1.53685	1.64422	1.36024	1.1677	1.36884		0.933954	0.927312	0.90815	0.928226
317	2.13577	2.25593	2.64189	2.1094	1.77599	1.87951	1.99834	1.65138	3	2.27284	2.16688	1.74129		0.931959	0.906817	0.969867	0.941068	0.941221	0.953712	0.894139	0.92263	0.946317	0.930015	0.918507	0.92726		1.51213	1.61199	1.69166	1.74316	1.5102	1.67484	1.18869	1.42305	1.3611	1.44304	1.76739	1.74406	1.47036	1.53799	1.64556	1.36138	1.1577	1.37411		0.934509	0.925456	0.907685	0.926033
318	2.13393	2.25843	2.63172	2.11069	1.77884	1.88248	2.01074	1.64258	2.98516	2.27247	2.15967	1.7405		0.931472	0.904805	0.963929	0.940924	0.942926	0.956552	0.902067	0.924208	0.943827	0.919314	0.918347	0.929298		1.51062	1.60952	1.68938	1.73979	1.50337	1.67054	1.18913	1.4237	1.35948	1.44014	1.76216	1.74217	1.46472	1.53761	1.64814	1.35959	1.16806	1.37296		0.934096	0.927293	0.907179	0.927978
319	2.1284	2.25546	2.62894	2.11201	1.77283	1.87771	2.00579	1.64159	2.97949	2.24874	2.14962	1.74024		0.933088	0.906593	0.965919	0.94069	0.94323	0.953617	0.899771	0.930883	0.939691	0.938006	0.915084	0.930479		1.50926	1.60726	1.68643	1.73859	1.50671	1.67307	1.18398	1.42076	1.35688	1.43856	1.76566	1.74038	1.46233	1.53613	1.64924	1.36373	1.1597	1.36803		0.933744	0.924508	0.909142	0.928642
320	2.1207	2.24766	2.62193	2.10682	1.77076	1.87866	1.99307	1.63681	2.97623	2.22452	2.1383	1.73297		0.932654	0.904368	0.965724	0.94005	0.941242	0.956371	0.908898	0.92474	0.944911	0.925432	0.916682	0.930774		1.50839	1.60392	1.68629	1.73539	1.50598	1.67479	1.19079	1.42175	1.35679	1.44131	1.76537	1.7393	1.4611	1.53707	1.64088	1.35533	1.15423	1.37231		0.933771	0.925616	0.9071	0.928944
321	2.1177	2.24923	2.61782	2.11109	1.769	1.87179	1.98106	1.62903	2.96544	2.24099	2.13139	1.72786		0.929934	0.90655	0.965777	0.938386	0.938583	0.954068	0.896911	0.926654	0.941146	0.913063	0.919559	0.928577		1.50642	1.60421	1.68414	1.73311	1.50118	1.66975	1.18252	1.41982	1.35567	1.43729	1.76397	1.73698	1.46137	1.53336	1.64375	1.35335	1.15647	1.37215		0.933399	0.925336	0.905186	0.927814
322	2.11804	2.25017	2.61685	2.10777	1.77223	1.8772	1.98849	1.63765	2.96879	2.21922	2.12997	1.73009		0.933867	0.904259	0.968217	0.941745	0.945224	0.95273	0.900959	0.930313	0.944435	0.936739	0.917639	0.930276		1.50764	1.60091	1.68209	1.73267	1.50378	1.67269	1.19339	1.42056	1.35369	1.43743	1.77037	1.73465	1.46344	1.53444	1.64575	1.35466	1.16248	1.3669		0.932092	0.926733	0.907554	0.925907
323	2.1134	2.24538	2.60985	2.10493	1.77058	1.878	1.99019	1.63269	2.94897	2.20534	2.12997	1.7315		0.931509	0.908278	0.965628	0.94158	0.946836	0.951034	0.900814	0.922466	0.943023	0.921946	0.915253	0.929743		1.50653	1.6001	1.6828	1.72969	1.50159	1.67247	1.18698	1.42169	1.35473	1.43716	1.77038	1.73307	1.45976	1.53497	1.6425	1.3551	1.16434	1.36359		0.932921	0.924633	0.905632	0.928127
324	2.10529	2.24134	2.59753	2.10013	1.76162	1.87098	1.97046	1.62691	2.94945	2.19085	2.12243	1.72652		0.931346	0.904048	0.967619	0.938801	0.945453	0.950685	0.898029	0.926712	0.941824	0.928426	0.913726	0.929483		1.50414	1.59733	1.68036	1.73189	1.50424	1.67128	1.18831	1.41981	1.35303	1.43675	1.75616	1.73209	1.45962	1.53202	1.63817	1.35628	1.14894	1.36409		0.93255	0.924688	0.906247	0.927333
325	2.10535	2.23879	2.59821	2.10421	1.77131	1.87801	1.97601	1.63182	2.93964	2.1752	2.11961	1.72603		0.928654	0.905014	0.964814	0.937144	0.941409	0.950258	0.89628	0.923624	0.941745	0.912995	0.91469	0.927225		1.50551	1.60097	1.68157	1.73074	1.50265	1.67283	1.18269	1.42021	1.35383	1.43432	1.76565	1.73138	1.46225	1.52914	1.64133	1.3511	1.16396	1.36903		0.932849	0.925918	0.902849	0.92701
326	2.10188	2.23585	2.59264	2.10581	1.75787	1.87399	1.97066	1.62595	2.93963	2.18108	2.11257	1.72465		0.930482	0.905197	0.965819	0.938827	0.942298	0.951107	0.894996	0.924308	0.946378	0.925416	0.913647	0.927307		1.50251	1.59423	1.67947	1.72711	1.49508	1.66782	1.18866	1.41843	1.35083	1.43849	1.76362	1.7315	1.46067	1.52846	1.64226	1.34249	1.15577	1.35778		0.932017	0.924574	0.905345	0.925538
327	2.09632	2.22586	2.59084	2.10008	1.75305	1.87202	1.98669	1.61658	2.92601	2.15851	2.10686	1.72306		0.930938	0.90419	0.966501	0.940482	0.940216	0.95512	0.899145	0.924268	0.941792	0.921145	0.918224	0.929234		1.50085	1.59423	1.67878	1.72463	1.49635	1.66972	1.18218	1.4171	1.34701	1.43339	1.7603	1.72757	1.45871	1.52814	1.63905	1.34519	1.15444	1.35758		0.9316	0.924538	0.90532	0.925277
328	2.0959	2.22836	2.58439	2.10313	1.7607	1.88041	1.97937	1.61551	2.92189	2.16769	2.09502	1.71837		0.930057	0.904238	0.966399	0.937165	0.942342	0.947698	0.897825	0.926312	0.945993	0.920387	0.915289	0.926975		1.50154	1.59165	1.679	1.72617	1.49693	1.66852	1.18485	1.41602	1.34642	1.43389	1.75805	1.72685	1.45812	1.52911	1.64127	1.34804	1.1558	1.36546		0.932177	0.924986	0.905875	0.925399
329	2.08807	2.22513	2.57775	2.09734	1.74925	1.87227	1.97695	1.61762	2.9115	2.13881	2.08498	1.71713		0.92952	0.903195	0.965152	0.937348	0.939553	0.947577	0.895075	0.925719	0.942463	0.925345	0.916581	0.92671		1.4992	1.58845	1.67712	1.72048	1.49494	1.66445	1.18651	1.41613	1.34513	1.43224	1.75906	1.72409	1.45694	1.52767	1.63826	1.34309	1.14536	1.36648		0.931298	0.923869	0.905043	0.924038
330	2.08488	2.21275	2.57129	2.09587	1.75358	1.87476	1.97553	1.61411	2.90564	2.12819	2.08803	1.71398		0.928119	0.90296	0.965658	0.93734	0.939692	0.949842	0.890128	0.921968	0.936816	0.926127	0.914551	0.924222		1.49855	1.5875	1.676	1.72176	1.49368	1.66609	1.1839	1.41342	1.34574	1.43045	1.76011	1.72411	1.45539	1.52606	1.63613	1.34667	1.1493	1.35895		0.931578	0.922442	0.902898	0.926007
331	2.08476	2.22465	2.57055	2.10159	1.75364	1.86574	1.96531	1.61159	2.90307	2.13977	2.08214	1.71426		0.929275	0.904018	0.966145	0.937895	0.943903	0.953625	0.894397	0.919692	0.940838	0.917956	0.915678	0.927884		1.49884	1.58681	1.67661	1.72131	1.49073	1.66788	1.18561	1.41478	1.34482	1.4308	1.75798	1.72221	1.45782	1.52472	1.64139	1.34839	1.14488	1.36348		0.931448	0.923598	0.903578	0.925287
332	2.07562	2.20412	2.5658	2.09374	1.74878	1.86496	1.95492	1.6111	2.89059	2.10664	2.07847	1.71271		0.92844	0.900879	0.962796	0.937435	0.938626	0.953869	0.893554	0.920966	0.942089	0.9254	0.91118	0.926044		1.49626	1.58308	1.67448	1.71916	1.49208	1.66692	1.18703	1.41395	1.34311	1.42939	1.7582	1.72054	1.45539	1.52414	1.63731	1.33407	1.14378	1.35385		0.931224	0.92279	0.903065	0.924987
333	2.07424	2.21403	2.56032	2.09508	1.75325	1.87133	1.95375	1.60171	2.88823	2.0962	2.07157	1.71117		0.927875	0.900081	0.966097	0.937066	0.94083	0.953009	0.891072	0.920131	0.938745	0.916728	0.917225	0.925645		1.49705	1.58441	1.67589	1.71729	1.49168	1.66477	1.1914	1.41424	1.34292	1.43188	1.7511	1.72093	1.45672	1.5224	1.63041	1.33993	1.15217	1.36174		0.930286	0.922646	0.902493	0.925666
334	2.0674	2.20638	2.55498	2.08698	1.74933	1.86048	1.94917	1.6049	2.8787	2.07858	2.06599	1.70588		0.927763	0.903409	0.965227	0.937294	0.941458	0.949929	0.892789	0.923414	0.940599	0.90976	0.91762	0.923898		1.49464	1.5797	1.67309	1.71712	1.48765	1.66371	1.18978	1.41109	1.34357	1.42814	1.74947	1.71654	1.45394	1.52116	1.63139	1.33609	1.14629	1.36013		0.930195	0.922153	0.903065	0.924258
335	2.06625	2.19808	2.54911	2.09133	1.74668	1.8644	1.9553	1.60639	2.87239	2.08136	2.06564	1.69806		0.928306	0.905088	0.964066	0.943416	0.940461	0.94966	0.892368	0.922157	0.937692	0.918563	0.911292	0.926599		1.49381	1.57765	1.67209	1.71437	1.48848	1.66553	1.18585	1.41125	1.3412	1.4267	1.74942	1.71674	1.45265	1.52096	1.63064	1.33803	1.14447	1.35876		0.931512	0.923404	0.904639	0.924385
336	2.06025	2.20291	2.54693	2.08996	1.74175	1.86297	1.94757	1.59565	2.85736	2.07249	2.04653	1.69859		0.928345	0.900772	0.965282	0.936349	0.941947	0.959971	0.894919	0.917793	0.940425	0.913333	0.915184	0.925826		1.49219	1.57601	1.67094	1.71004	1.48591	1.66228	1.1869	1.41221	1.34016	1.42539	1.74103	1.71543	1.4536	1.51684	1.63395	1.33771	1.1422	1.35655		0.92957	0.922108	0.900462	0.924021
337	2.06107	2.19544	2.54206	2.08926	1.74257	1.85919	1.94354	1.59789	2.86198	2.08694	2.05199	1.70086		0.927593	0.900818	0.962219	0.937186	0.938987	0.951579	0.894274	0.919985	0.942329	0.925528	0.908929	0.921684		1.49142	1.57592	1.66757	1.71202	1.48766	1.66321	1.18477	1.4139	1.34018	1.42555	1.73641	1.7147	1.45089	1.51951	1.63036	1.33311	1.13822	1.36015		0.930231	0.923494	0.901667	0.92384
338	2.05415	2.19583	2.53672	2.08652	1.73902	1.86367	1.93734	1.59475	2.84344	2.05238	2.04904	1.69696		0.927654	0.899326	0.964012	0.93676	0.941883	0.953609	0.896062	0.921836	0.938821	0.921034	0.908143	0.922711		1.49099	1.57499	1.66632	1.71035	1.48727	1.66229	1.18617	1.40943	1.33734	1.42659	1.73718	1.71329	1.45154	1.51975	1.63139	1.32827	1.13955	1.36511		0.929484	0.921441	0.903452	0.923786
339	2.05188	2.19476	2.5363	2.08774	1.73317	1.86123	1.93509	1.58612	2.85025	2.0489	2.04032	1.69675		0.928628	0.902296	0.962196	0.935972	0.940249	0.949283	0.896662	0.91483	0.940589	0.934279	0.912983	0.925571		1.49037	1.57526	1.66955	1.71194	1.48657	1.66053	1.18708	1.41003	1.3357	1.42516	1.73146	1.71203	1.44932	1.51692	1.62471	1.33378	1.14997	1.35624		0.928929	0.92163	0.89783	0.923091
340	2.04727	2.18996	2.53093	2.08359	1.73601	1.85377	1.93832	1.58387	2.83126	2.03999	2.03832	1.69393		0.927904	0.902223	0.962765	0.938193	0.935484	0.955565	0.899271	0.925669	0.936166	0.914526	0.912574	0.92451		1.48911	1.5718	1.66674	1.70622	1.4856	1.65997	1.18953	1.40849	1.33481	1.42545	1.72708	1.70949	1.44962	1.5151	1.62469	1.33583	1.14514	1.35925		0.929577	0.919834	0.900409	0.924302
341	2.04297	2.19089	2.52684	2.08182	1.73137	1.84878	1.94953	1.5778	2.82397	2.03692	2.0199	1.68481		0.92767	0.898141	0.964456	0.934483	0.943096	0.947002	0.891813	0.922346	0.937908	0.930588	0.910433	0.924106		1.48624	1.56727	1.66391	1.70603	1.48359	1.65798	1.1875	1.4086	1.33342	1.42379	1.72322	1.70813	1.44723	1.51421	1.63059	1.3254	1.13575	1.34953		0.928236	0.920047	0.902049	0.921032
342	2.04199	2.19188	2.52139	2.08613	1.7352	1.84982	1.94233	1.57357	2.82108	2.03447	2.02207	1.68398		0.9273	0.899574	0.96397	0.936318	0.94205	0.949815	0.89714	0.917876	0.942341	0.913709	0.912055	0.925455		1.48572	1.56698	1.66614	1.703	1.48497	1.65757	1.18544	1.40641	1.33226	1.4211	1.72538	1.70754	1.44927	1.51584	1.62434	1.31787	1.13186	1.36132		0.929242	0.920572	0.899905	0.924262
343	2.03999	2.18379	2.5178	2.08779	1.73744	1.85415	1.93572	1.58568	2.81106	2.02058	2.01747	1.68835		0.927133	0.89959	0.963623	0.937543	0.941784	0.948113	0.89319	0.921604	0.9404	0.92176	0.908498	0.922361		1.48669	1.56525	1.66522	1.70467	1.4859	1.65834	1.19105	1.40705	1.32853	1.42456	1.71906	1.70906	1.4498	1.51285	1.62779	1.32844	1.14167	1.3545		0.92838	0.921583	0.89971	0.921777
344	2.03387	2.18131	2.5151	2.08229	1.73048	1.84761	1.92741	1.58032	2.80936	2.00907	2.00622	1.68343		0.926882	0.897391	0.961141	0.93161	0.944249	0.950779	0.896957	0.916582	0.939812	0.923054	0.909867	0.924255		1.48581	1.56483	1.66383	1.70369	1.48358	1.66025	1.19226	1.40766	1.32882	1.42104	1.71189	1.70551	1.45124	1.51433	1.62438	1.32692	1.14119	1.35738		0.928839	0.919849	0.900596	0.922292
345	2.0278	2.18225	2.51347	2.079	1.7218	1.84065	1.9239	1.57211	2.7964	1.99273	1.99988	1.68357		0.926659	0.899146	0.963246	0.933899	0.942573	0.951833	0.893196	0.920045	0.941935	0.914573	0.90971	0.923087		1.48314	1.56062	1.66029	1.70079	1.48059	1.6579	1.1852	1.40525	1.32912	1.42018	1.70843	1.70532	1.44642	1.51031	1.62563	1.32658	1.13572	1.35502		0.929089	0.922889	0.902631	0.921512
346	2.02884	2.17928	2.50934	2.08055	1.72335	1.84484	1.92341	1.56641	2.79713	2.00839	2.00207	1.68246		0.925267	0.901244	0.960506	0.934459	0.940448	0.945654	0.890116	0.918176	0.94007	0.914582	0.910638	0.922041		1.48283	1.56116	1.66168	1.70317	1.48368	1.65659	1.18569	1.40339	1.3273	1.42226	1.70613	1.70354	1.44681	1.51	1.62582	1.32479	1.13188	1.35425		0.928792	0.919278	0.898774	0.921292
347	2.02309	2.1758	2.50433	2.07818	1.72132	1.83549	1.92722	1.56562	2.77993	1.9895	1.99931	1.67731		0.924758	0.899725	0.961533	0.936015	0.937465	0.952916	0.885279	0.916035	0.936492	0.91159	0.912006	0.923282		1.48314	1.55813	1.65924	1.70078	1.48502	1.65637	1.18827	1.40557	1.3276	1.41912	1.70516	1.70299	1.45139	1.50868	1.62568	1.32628	1.13788	1.35521		0.927613	0.918731	0.899476	0.920894
348	2.01984	2.17524	2.50011	2.07466	1.71924	1.84057	1.92075	1.56501	2.78275	1.97412	1.9913	1.67452		0.926247	0.895935	0.961852	0.936494	0.938671	0.951153	0.894466	0.917891	0.940088	0.916537	0.910504	0.925128		1.47938	1.55454	1.65775	1.69799	1.4789	1.65525	1.18561	1.40187	1.32259	1.41914	1.69123	1.69922	1.44354	1.50897	1.61972	1.32799	1.13266	1.35253		0.927552	0.91962	0.897432	0.920033
349	2.01397	2.16465	2.49224	2.08452	1.72567	1.82821	1.91467	1.56209	2.7678	1.95603	1.9821	1.67568		0.926295	0.897122	0.963184	0.937563	0.937404	0.950303	0.889219	0.920308	0.936755	0.923563	0.910191	0.923637		1.47971	1.55413	1.65836	1.697	1.48083	1.65561	1.18421	1.40383	1.32434	1.42005	1.69427	1.69996	1.43894	1.50721	1.62098	1.32225	1.13533	1.35775		0.927275	0.918172	0.898553	0.920807
350	2.00961	2.16895	2.49039	2.07999	1.71099	1.81993	1.91686	1.56107	2.75392	1.94852	1.98635	1.66878		0.925476	0.897452	0.963406	0.937955	0.936778	0.948721	0.895262	0.915853	0.936719	0.919812	0.905165	0.923109		1.47837	1.55357	1.65606	1.6925	1.48102	1.64938	1.18909	1.4033	1.32216	1.41662	1.68689	1.69857	1.44503	1.51005	1.62169	1.31433	1.13618	1.35578		0.92776	0.918269	0.896748	0.920965
351	2.00741	2.16088	2.48372	2.0714	1.71681	1.82647	1.9139	1.5618	2.75087	1.94545	1.98079	1.6694		0.924396	0.899757	0.961379	0.934531	0.938347	0.949277	0.88954	0.9191	0.936918	0.906947	0.909108	0.923451		1.47798	1.5512	1.6564	1.69325	1.48167	1.65477	1.18367	1.40321	1.32015	1.41783	1.68185	1.69815	1.44274	1.50477	1.62859	1.321	1.13065	1.35579		0.927109	0.918114	0.897107	0.921165
352	2.00258	2.15204	2.48297	2.0718	1.70606	1.81578	1.91667	1.55533	2.73945	1.95276	1.96908	1.66649		0.925023	0.900167	0.962895	0.933077	0.940012	0.946912	0.895369	0.918938	0.934031	0.913824	0.909213	0.92081		1.47575	1.55083	1.65313	1.68927	1.47954	1.65029	1.18407	1.40107	1.31779	1.41617	1.68084	1.69618	1.44578	1.50291	1.61863	1.3175	1.13221	1.35158		0.92686	0.919655	0.897783	0.918392
353	2.00393	2.15938	2.47893	2.06862	1.70969	1.81529	1.91566	1.56358	2.74588	1.95143	1.96876	1.66605		0.924273	0.895244	0.962874	0.936525	0.938657	0.950046	0.884977	0.924725	0.936053	0.90614	0.910638	0.921121		1.47685	1.5486	1.65797	1.6925	1.47654	1.64813	1.18214	1.40121	1.32064	1.41724	1.67429	1.69755	1.44362	1.50593	1.62275	1.32643	1.13479	1.35616		0.927055	0.917375	0.898169	0.922566
354	1.99819	2.14604	2.47695	2.06968	1.71201	1.82422	1.9125	1.55116	2.72565	1.93343	1.96379	1.66464		0.924865	0.896987	0.963747	0.934972	0.935198	0.948136	0.899519	0.913896	0.936851	0.918115	0.905448	0.920644		1.47347	1.54664	1.65266	1.69055	1.47789	1.64812	1.18618	1.39989	1.31757	1.41133	1.66686	1.69476	1.44167	1.50176	1.61598	1.31505	1.12494	1.35712		0.92629	0.919244	0.896055	0.919654
355	1.99239	2.14587	2.46905	2.07135	1.70696	1.81184	1.89554	1.55096	2.71459	1.92264	1.96288	1.66458		0.924121	0.897823	0.964231	0.935278	0.933613	0.946693	0.888804	0.918117	0.939586	0.912419	0.909087	0.919678		1.47259	1.54437	1.65119	1.6875	1.47809	1.64961	1.18519	1.39922	1.31659	1.41281	1.66807	1.69423	1.43665	1.49942	1.61721	1.31589	1.12601	1.35194		0.926183	0.917127	0.895332	0.918805
356	1.98889	2.14068	2.4659	2.06926	1.70597	1.80997	1.89063	1.54855	2.71229	1.91958	1.95478	1.66022		0.923102	0.895017	0.961781	0.930901	0.937697	0.947554	0.885247	0.918042	0.935483	0.910254	0.910808	0.921337		1.47195	1.54274	1.6532	1.6858	1.47801	1.65019	1.17697	1.39957	1.31786	1.41221	1.65763	1.6928	1.43763	1.50198	1.61484	1.31219	1.13928	1.35029		0.925882	0.917628	0.896758	0.918975
357	1.98728	2.14283	2.46057	2.06765	1.70336	1.80895	1.8979	1.54918	2.703	1.92246	1.94945	1.6547		0.923363	0.895616	0.963206	0.930326	0.939225	0.943194	0.892317	0.916429	0.933217	0.91365	0.909856	0.919955		1.47173	1.54242	1.65125	1.68802	1.48019	1.65002	1.18278	1.39721	1.31347	1.41048	1.65126	1.69169	1.44165	1.50202	1.61737	1.32182	1.13211	1.34559		0.924895	0.917847	0.89681	0.918271
358	1.98417	2.14409	2.45928	2.06642	1.69571	1.80603	1.89047	1.54676	2.70348	1.91754	1.93918	1.65695		0.92483	0.898387	0.96221	0.932871	0.939895	0.949507	0.893277	0.911572	0.938408	0.922846	0.902653	0.921506		1.46894	1.53832	1.64962	1.68128	1.47665	1.64515	1.18032	1.39685	1.30998	1.40862	1.64517	1.69004	1.43772	1.49968	1.61834	1.31222	1.13336	1.3486		0.92599	0.917048	0.896193	0.918051
359	1.97802	2.14046	2.45834	2.06643	1.69723	1.80104	1.88749	1.5445	2.69036	1.88729	1.93352	1.65153		0.92248	0.898205	0.963194	0.932963	0.936728	0.939893	0.883256	0.916499	0.934343	0.915778	0.905161	0.921259		1.46943	1.53803	1.64858	1.684	1.47901	1.64656	1.1818	1.39698	1.31304	1.41075	1.64769	1.69004	1.4355	1.50019	1.61616	1.31113	1.13022	1.35064		0.925393	0.918032	0.897063	0.916917
360	1.9772	2.13742	2.45069	2.06606	1.70353	1.79787	1.88233	1.54233	2.68687	1.90059	1.92912	1.65237		0.924967	0.89859	0.964688	0.934897	0.934793	0.950684	0.888245	0.916947	0.936048	0.919017	0.909472	0.921263		1.46754	1.53647	1.64655	1.68353	1.47229	1.64616	1.18089	1.39509	1.30967	1.40941	1.64002	1.68964	1.43433	1.49834	1.6122	1.31054	1.13648	1.34649		0.925125	0.915869	0.895465	0.918831
361	1.97201	2.13004	2.44973	2.06344	1.70003	1.79277	1.87574	1.53392	2.68076	1.89041	1.92825	1.64703		0.924601	0.897583	0.961018	0.933992	0.93984	0.954295	0.89101	0.917439	0.936575	0.914318	0.906987	0.917556		1.46753	1.53587	1.64941	1.67834	1.47571	1.64647	1.18261	1.39425	1.30905	1.40925	1.63505	1.68945	1.4377	1.49984	1.61361	1.30814	1.12487	1.35834		0.925389	0.915923	0.895664	0.917747
362	1.96686	2.12459	2.44281	2.05887	1.69399	1.79142	1.87676	1.53854	2.67681	1.86921	1.91512	1.64733		0.921106	0.889054	0.963696	0.934632	0.934503	0.945726	0.885063	0.915108	0.931526	0.911619	0.901738	0.919502		1.46566	1.53482	1.64589	1.67725	1.47724	1.6419	1.17793	1.39481	1.30639	1.4044	1.63355	1.68794	1.43742	1.49684	1.61044	1.30928	1.13081	1.34934		0.925177	0.917318	0.894903	0.916537
363	1.96301	2.12675	2.43619	2.05993	1.6897	1.7957	1.86413	1.53126	2.66919	1.85873	1.91457	1.64695		0.923355	0.893752	0.960308	0.931915	0.938739	0.944827	0.887853	0.915521	0.938418	0.917825	0.90826	0.919481		1.46373	1.53049	1.64559	1.67549	1.47248	1.63795	1.18199	1.3929	1.30747	1.4037	1.62898	1.68587	1.43373	1.49534	1.61213	1.29999	1.13082	1.3484		0.925068	0.916046	0.892952	0.917608
364	1.96139	2.1259	2.43356	2.0623	1.68877	1.79296	1.8754	1.52727	2.66333	1.85428	1.91215	1.63941		0.924287	0.894983	0.961403	0.932754	0.936556	0.946011	0.887651	0.916066	0.938918	0.925286	0.908379	0.91915		1.4653	1.53255	1.64438	1.67663	1.47544	1.64161	1.17891	1.39468	1.3065	1.40402	1.63637	1.68655	1.43402	1.49747	1.61431	1.29985	1.13383	1.35297		0.924443	0.913971	0.893586	0.915935
365	1.95282	2.11111	2.42991	2.05443	1.68809	1.77566	1.86347	1.51872	2.65312	1.84367	1.90021	1.64258		0.923897	0.894951	0.96048	0.931899	0.938757	0.946721	0.896512	0.920738	0.935186	0.919279	0.901089	0.917257		1.46251	1.52664	1.64423	1.67268	1.47392	1.64271	1.18082	1.3931	1.30506	1.40168	1.6263	1.68339	1.43328	1.49293	1.61504	1.29858	1.12608	1.34617		0.924498	0.914905	0.893543	0.918296
366	1.953	2.11037	2.42443	2.05625	1.68116	1.79099	1.85614	1.52433	2.64312	1.86199	1.89461	1.63955		0.922067	0.897279	0.961658	0.930348	0.936729	0.940524	0.885225	0.919032	0.935894	0.912021	0.904903	0.919123		1.46164	1.52668	1.64578	1.67045	1.47506	1.64136	1.17688	1.39168	1.30298	1.40055	1.623	1.68245	1.4354	1.49433	1.61439	1.28802	1.13129	1.34757		0.924921	0.914274	0.895226	0.915929
367	1.94921	2.11219	2.42635	2.05782	1.68537	1.79221	1.85929	1.52076	2.63797	1.82135	1.89138	1.63659		0.920197	0.89163	0.958903	0.929617	0.938123	0.942734	0.883773	0.916498	0.934729	0.898236	0.908392	0.919536		1.46221	1.52683	1.64335	1.67204	1.47702	1.64385	1.18411	1.39365	1.30408	1.40343	1.61803	1.6829	1.43381	1.49703	1.61471	1.293	1.12923	1.34047		0.923048	0.916536	0.89363	0.915578
368	1.94459	2.10243	2.42028	2.05168	1.6836	1.77057	1.85202	1.5266	2.63421	1.82525	1.88765	1.63621		0.922743	0.896106	0.960499	0.930975	0.936717	0.947949	0.882205	0.916279	0.933968	0.91799	0.905815	0.921673		1.46022	1.52438	1.64045	1.67019	1.47288	1.6395	1.17437	1.39319	1.30325	1.40189	1.6164	1.68072	1.43365	1.49078	1.61099	1.29254	1.12976	1.34887		0.922872	0.915508	0.891888	0.916873
369	1.94317	2.11507	2.41726	2.05291	1.68286	1.7784	1.85178	1.51272	2.62831	1.82328	1.8795	1.63275		0.922739	0.890004	0.96264	0.931064	0.936195	0.952378	0.884432	0.915369	0.932901	0.921697	0.904849	0.918602		1.46021	1.52295	1.63892	1.66846	1.47055	1.63838	1.178	1.3917	1.30054	1.40005	1.61431	1.67985	1.43176	1.49239	1.61495	1.29252	1.14225	1.34606		0.923849	0.913979	0.893836	0.916362
370	1.93793	2.10092	2.41001	2.05119	1.68321	1.7736	1.84599	1.51144	2.61921	1.82027	1.87371	1.62766		0.92107	0.890581	0.960419	0.932272	0.931958	0.942724	0.883117	0.912954	0.935882	0.920417	0.903914	0.917538		1.45943	1.52014	1.64229	1.66445	1.47433	1.63908	1.18813	1.38839	1.30002	1.39942	1.60794	1.67966	1.42891	1.49096	1.61166	1.29769	1.13544	1.34183		0.922985	0.914141	0.893005	0.916614
371	1.93575	2.10275	2.4137	2.04764	1.68355	1.77465	1.84352	1.50786	2.61926	1.80191	1.87019	1.62824		0.923165	0.895303	0.961871	0.930905	0.935916	0.941817	0.887005	0.912262	0.934418	0.930593	0.907406	0.917316		1.45684	1.51872	1.63777	1.66141	1.46968	1.6363	1.16985	1.38923	1.30188	1.3966	1.60496	1.67769	1.4268	1.4893	1.61081	1.29322	1.13505	1.34698		0.923462	0.913942	0.891314	0.916231
372	1.93403	2.09186	2.40845	2.04526	1.68338	1.77563	1.84631	1.50589	2.61403	1.80789	1.86485	1.63081		0.920121	0.892062	0.960087	0.931225	0.929862	0.942619	0.890979	0.912883	0.932865	0.902397	0.907131	0.919223		1.45512	1.51693	1.63814	1.66355	1.46961	1.63435	1.18008	1.38915	1.29934	1.39489	1.60067	1.67685	1.42958	1.487	1.61149	1.28663	1.12496	1.33386		0.92335	0.914143	0.892503	0.914776
373	1.9325	2.09363	2.40393	2.05289	1.67947	1.76696	1.83766	1.50725	2.61107	1.81117	1.86448	1.62901		0.922639	0.892023	0.96037	0.935305	0.937324	0.952089	0.881937	0.919742	0.931974	0.918644	0.904837	0.914784		1.45695	1.51624	1.63753	1.661	1.47078	1.6347	1.17986	1.389	1.2997	1.39928	1.5995	1.67775	1.43072	1.48968	1.61104	1.2936	1.13571	1.34208		0.923108	0.91417	0.891955	0.914661
374	1.92656	2.08871	2.40053	2.04177	1.67558	1.7689	1.82395	1.50487	2.59319	1.80426	1.86352	1.62691		0.920994	0.891895	0.960478	0.93202	0.938528	0.949084	0.884775	0.910923	0.933648	0.913345	0.902749	0.913485		1.45471	1.51374	1.6357	1.65845	1.46573	1.63418	1.17651	1.38817	1.29794	1.39765	1.59747	1.67585	1.42891	1.48696	1.61533	1.28821	1.13208	1.33724		0.922039	0.914033	0.892153	0.915166
375	1.92395	2.08646	2.39834	2.04385	1.67874	1.76215	1.82896	1.50712	2.59142	1.7914	1.85764	1.6174		0.919685	0.88795	0.959019	0.929014	0.934759	0.942307	0.879173	0.912049	0.934716	0.918094	0.901968	0.917482		1.45547	1.51453	1.6366	1.66121	1.46647	1.63503	1.17972	1.38875	1.29962	1.39803	1.59309	1.67641	1.42901	1.48888	1.60919	1.28966	1.13356	1.34329		0.922112	0.912967	0.891278	0.913616
376	1.91954	2.08458	2.39394	2.04082	1.68006	1.75078	1.83199	1.49699	2.59234	1.77607	1.8483	1.61902		0.919407	0.890092	0.956998	0.930643	0.936217	0.942169	0.881898	0.913377	0.934991	0.906796	0.902401	0.917896		1.45322	1.51079	1.6342	1.65697	1.46877	1.63427	1.17941	1.38778	1.29904	1.39371	1.59503	1.67364	1.42818	1.48485	1.60695	1.27982	1.13284	1.33848		0.921621	0.912791	0.891284	0.915116
377	1.9138	2.08335	2.39229	2.03046	1.66752	1.75148	1.82856	1.49179	2.57272	1.77584	1.8426	1.61517		0.919755	0.890024	0.962323	0.9303	0.932693	0.940733	0.879586	0.916684	0.934512	0.912838	0.901009	0.916605		1.45104	1.50822	1.63359	1.65306	1.46639	1.63229	1.17892	1.38402	1.29753	1.39425	1.58617	1.67112	1.42809	1.48148	1.61172	1.28019	1.12554	1.3351		0.9215	0.914271	0.890055	0.915222
378	1.91522	2.07324	2.38602	2.03859	1.67406	1.75405	1.82289	1.49515	2.57465	1.78212	1.84847	1.61813		0.919007	0.889859	0.959294	0.92799	0.933655	0.946844	0.88062	0.911678	0.932819	0.9021	0.905487	0.918732		1.45238	1.50835	1.63268	1.65442	1.4657	1.6364	1.18221	1.38813	1.29684	1.39645	1.58328	1.67316	1.42751	1.48424	1.61104	1.28154	1.13021	1.33822		0.920638	0.913729	0.89041	0.91264
379	1.90847	2.06901	2.38588	2.03275	1.67239	1.74247	1.8164	1.48624	2.5737	1.76237	1.83892	1.613		0.919001	0.88766	0.961671	0.930814	0.927679	0.939856	0.883063	0.911547	0.938467	0.906991	0.904342	0.916916		1.45167	1.5082	1.63054	1.65343	1.46517	1.63012	1.17941	1.38643	1.29365	1.39436	1.58395	1.66926	1.42515	1.48441	1.61661	1.27787	1.13784	1.34198		0.920875	0.912304	0.889244	0.912856
380	1.90635	2.06847	2.38394	2.03571	1.67511	1.74334	1.80987	1.49384	2.56042	1.74894	1.83535	1.6148		0.919327	0.888933	0.959201	0.929073	0.936382	0.946145	0.885043	0.912957	0.933069	0.905407	0.901959	0.914424		1.45152	1.50709	1.63266	1.65392	1.46382	1.63009	1.18166	1.3862	1.29981	1.39262	1.5823	1.67056	1.43016	1.48238	1.61317	1.27619	1.1346	1.33852		0.920664	0.911214	0.889495	0.912733
381	1.90219	2.06191	2.37775	2.03407	1.66712	1.73714	1.81872	1.49493	2.55728	1.74141	1.82327	1.61049		0.918779	0.889291	0.959016	0.928666	0.935752	0.9397	0.875608	0.903374	0.932464	0.92377	0.903304	0.915626		1.45064	1.50391	1.6307	1.65432	1.46286	1.6316	1.18091	1.38351	1.29544	1.39657	1.5809	1.66949	1.42323	1.48219	1.61192	1.27851	1.1327	1.34205		0.920941	0.911492	0.890362	0.913252
382	1.89906	2.05634	2.37461	2.0329	1.6743	1.74102	1.79564	1.48352	2.54468	1.75704	1.82091	1.60874		0.917923	0.889357	0.959629	0.929052	0.931359	0.940327	0.876358	0.911005	0.932819	0.907236	0.904059	0.915956		1.44764	1.50138	1.62679	1.65173	1.46553	1.62812	1.17756	1.38368	1.29856	1.39219	1.57156	1.66789	1.42489	1.47869	1.6112	1.2689	1.12765	1.33356		0.920957	0.911465	0.888705	0.912902
383	1.89678	2.06048	2.37209	2.02807	1.66951	1.73158	1.80313	1.47913	2.54505	1.74729	1.82435	1.60388		0.916881	0.887486	0.959393	0.927593	0.936863	0.941623	0.880871	0.908964	0.931378	0.899212	0.900033	0.912275		1.44896	1.50234	1.62651	1.64776	1.46331	1.6285	1.18328	1.38256	1.29354	1.39231	1.58331	1.66686	1.42311	1.48195	1.61307	1.27262	1.13391	1.33737		0.921033	0.912389	0.889303	0.915034
384	1.89238	2.05464	2.36587	2.02592	1.66774	1.72513	1.80198	1.48853	2.53517	1.73187	1.81452	1.60486		0.918044	0.887696	0.959079	0.928578	0.934313	0.940454	0.880044	0.908025	0.932307	0.916065	0.898881	0.913044		1.44719	1.49997	1.62567	1.64765	1.46041	1.62801	1.17854	1.38124	1.29339	1.39241	1.57565	1.66445	1.42463	1.47797	1.60971	1.27302	1.13793	1.33158		0.919919	0.911214	0.888545	0.913675
385	1.8886	2.04462	2.36649	2.02369	1.66856	1.72767	1.78717	1.47707	2.53022	1.73566	1.80894	1.60451		0.919897	0.88768	0.959884	0.927693	0.932419	0.945024	0.87934	0.916084	0.932473	0.92026	0.902279	0.915727		1.44619	1.49915	1.62539	1.64613	1.46033	1.6226	1.18965	1.38256	1.29233	1.39116	1.57587	1.66458	1.42564	1.48139	1.60606	1.26997	1.1232	1.3293		0.919744	0.910237	0.886304	0.911479
386	1.88805	2.04254	2.36369	2.03222	1.66304	1.72586	1.79385	1.47751	2.52874	1.73385	1.807	1.60027		0.917907	0.885171	0.96149	0.926327	0.930817	0.939572	0.88127	0.907914	0.934549	0.919513	0.897658	0.912695		1.44612	1.49905	1.62223	1.64886	1.4633	1.62656	1.17947	1.38154	1.29441	1.39111	1.57298	1.66431	1.42336	1.478	1.60918	1.27092	1.12312	1.33572		0.919549	0.910164	0.888283	0.911767
387	1.88249	2.04321	2.36262	2.02176	1.66892	1.71601	1.77626	1.48493	2.52119	1.71506	1.80206	1.59534		0.918206	0.886131	0.957851	0.930011	0.933008	0.941795	0.880861	0.911479	0.929388	0.913756	0.90204	0.913951		1.44583	1.49697	1.62167	1.64678	1.4623	1.62383	1.17993	1.37993	1.29423	1.38989	1.57126	1.66108	1.42187	1.47804	1.61047	1.26836	1.13518	1.33729		0.91998	0.909881	0.888495	0.912712
388	1.87989	2.03657	2.35786	2.02818	1.66602	1.71498	1.77468	1.47272	2.50884	1.72254	1.80033	1.5961		0.915918	0.887225	0.959026	0.929571	0.932236	0.94271	0.876809	0.907147	0.927634	0.898872	0.900039	0.913828		1.4443	1.49376	1.62388	1.64617	1.46089	1.62386	1.17594	1.38083	1.2919	1.38867	1.57626	1.66121	1.42268	1.47722	1.60783	1.26136	1.12651	1.3341		0.919887	0.911083	0.886797	0.91143
389	1.8812	2.04013	2.35663	2.02326	1.66896	1.71981	1.77741	1.47619	2.51241	1.73203	1.79135	1.595		0.916926	0.884713	0.958557	0.927528	0.932864	0.942373	0.881559	0.908098	0.932667	0.902648	0.901512	0.913662		1.4449	1.49456	1.62225	1.64575	1.45914	1.62381	1.18584	1.37941	1.29094	1.38875	1.5756	1.66029	1.42369	1.47869	1.61111	1.268	1.11794	1.33744		0.919401	0.909295	0.886645	0.911592
390	1.8733	2.02979	2.35454	2.02015	1.66542	1.70767	1.77108	1.46813	2.50254	1.70378	1.79141	1.59175		0.916626	0.887773	0.956109	0.928466	0.933178	0.947328	0.874734	0.909003	0.930344	0.905357	0.896594	0.914		1.4436	1.49136	1.6192	1.64435	1.45435	1.62182	1.18235	1.37948	1.29029	1.38937	1.57152	1.65996	1.42147	1.47629	1.60583	1.26298	1.13484	1.33568		0.918764	0.908302	0.886015	0.912202
391	1.87183	2.02829	2.34686	2.01798	1.67002	1.71208	1.76678	1.46718	2.49722	1.71738	1.78241	1.58399		0.915804	0.886001	0.95791	0.927225	0.932645	0.940397	0.875936	0.906073	0.930922	0.907165	0.895247	0.914323		1.44221	1.48886	1.62063	1.64379	1.45632	1.62117	1.17989	1.37809	1.29088	1.38849	1.56525	1.65855	1.41964	1.47547	1.60692	1.25393	1.1362	1.33342		0.919279	0.910359	0.887655	0.911571
392	1.86848	2.02593	2.34373	2.02024	1.66714	1.70965	1.76189	1.47323	2.491	1.68957	1.78297	1.58792		0.916365	0.88596	0.960395	0.924278	0.931632	0.940794	0.883256	0.90672	0.929834	0.906566	0.898424	0.912156		1.44113	1.48807	1.61686	1.64418	1.45709	1.617	1.18766	1.37755	1.29011	1.38632	1.56607	1.65693	1.4203	1.47276	1.60167	1.25729	1.13087	1.3285		0.918203	0.90875	0.885919	0.911225
393	1.8637	2.02244	2.33853	2.01695	1.6614	1.70107	1.75738	1.47312	2.48246	1.68615	1.77732	1.58387		0.916886	0.886781	0.958468	0.925909	0.930873	0.940243	0.875855	0.908753	0.929815	0.912882	0.900691	0.915473		1.43963	1.486	1.61436	1.64193	1.45606	1.62013	1.17901	1.37671	1.28542	1.39	1.56406	1.65546	1.41637	1.47182	1.60688	1.25586	1.12525	1.32833		0.918037	0.911153	0.885733	0.910213
394	1.86265	2.0201	2.3384	2.01802	1.6646	1.70522	1.75413	1.46785	2.47096	1.68543	1.77653	1.58788		0.917036	0.887758	0.960058	0.927125	0.928695	0.939207	0.874656	0.908493	0.933079	0.919995	0.895815	0.912518		1.43888	1.48449	1.61507	1.64148	1.45499	1.61992	1.18002	1.37632	1.28713	1.38799	1.55943	1.65629	1.41992	1.47205	1.60106	1.25107	1.12471	1.32906		0.917844	0.909256	0.886261	0.910294
395	1.86065	2.01966	2.33526	2.0157	1.67021	1.69631	1.7532	1.46806	2.47018	1.68064	1.77162	1.58627		0.914587	0.884688	0.958229	0.928371	0.928932	0.942835	0.875384	0.906108	0.927667	0.9005	0.895274	0.912471		1.439	1.48417	1.61445	1.64102	1.45473	1.61861	1.18242	1.37577	1.28692	1.38579	1.56314	1.65427	1.4201	1.47174	1.6038	1.25381	1.12457	1.32769		0.917246	0.909676	0.884533	0.910758
396	1.85756	2.01269	2.32908	2.01502	1.66501	1.7028	1.73191	1.46112	2.46711	1.69094	1.77537	1.58213		0.915202	0.886305	0.959172	0.928522	0.935436	0.940043	0.870435	0.907615	0.93094	0.897346	0.900022	0.911389		1.43827	1.48263	1.61378	1.63813	1.45507	1.61682	1.18523	1.37699	1.28793	1.38638	1.55934	1.65535	1.4159	1.47331	1.60074	1.25314	1.12375	1.32608		0.917702	0.907876	0.883823	0.908417
397	1.85875	2.00654	2.32911	2.01282	1.67084	1.69771	1.75542	1.46361	2.46216	1.70334	1.76897	1.57578		0.916956	0.883674	0.956479	0.92663	0.928878	0.941702	0.883838	0.905268	0.929911	0.917149	0.900393	0.912589		1.43755	1.4823	1.61368	1.63926	1.45274	1.61391	1.18455	1.37594	1.28466	1.38454	1.55829	1.65232	1.41581	1.47199	1.6022	1.25638	1.12278	1.32707		0.917352	0.909367	0.884746	0.909722
398	1.8538	2.0092	2.32253	2.01223	1.66687	1.69395	1.74424	1.46348	2.45225	1.68622	1.76351	1.57729		0.915626	0.881864	0.958886	0.926746	0.931538	0.940464	0.876772	0.91087	0.931288	0.902836	0.901012	0.909611		1.4364	1.47851	1.61091	1.63619	1.45538	1.61378	1.18451	1.37315	1.2828	1.38409	1.55669	1.65018	1.41622	1.47032	1.60037	1.25135	1.1281	1.32626		0.917188	0.908158	0.883387	0.909214
399	1.85325	2.00544	2.32671	2.01657	1.6638	1.69162	1.73917	1.46297	2.44968	1.69005	1.76066	1.5791		0.916329	0.88292	0.957693	0.92494	0.931738	0.943844	0.87593	0.905035	0.927814	0.916384	0.900826	0.912498		1.43571	1.47779	1.61007	1.63917	1.45407	1.61273	1.18905	1.37333	1.28433	1.38446	1.55315	1.64944	1.41542	1.47157	1.59978	1.2431	1.12335	1.32618		0.917309	0.907723	0.882375	0.909927
400	1.84899	2.00053	2.32359	2.01229	1.66842	1.69085	1.73376	1.45921	2.44083	1.67009	1.76173	1.57755		0.914527	0.883429	0.957677	0.924841	0.929314	0.947994	0.87033	0.90241	0.927211	0.907964	0.899108	0.90952		1.43478	1.47509	1.60828	1.63853	1.45044	1.61162	1.18553	1.37428	1.28399	1.38359	1.55458	1.64936	1.41442	1.46958	1.59579	1.2413	1.12956	1.32534		0.917483	0.907929	0.885053	0.909617
401	1.84721	2.00391	2.31732	2.01276	1.67034	1.68318	1.72575	1.45868	2.43372	1.68724	1.75298	1.57348		0.915629	0.882639	0.95768	0.926242	0.930652	0.940504	0.881467	0.905539	0.930289	0.904832	0.899195	0.912879		1.43301	1.47499	1.60413	1.63517	1.44843	1.60796	1.18422	1.37161	1.28103	1.38422	1.55235	1.64834	1.41566	1.47147	1.59519	1.23852	1.12057	1.32728		0.916737	0.908899	0.882978	0.910332
402	1.84585	1.9989	2.31897	2.00851	1.66627	1.68035	1.73383	1.45544	2.43214	1.68436	1.75471	1.57084		0.91309	0.881352	0.957603	0.92343	0.926496	0.941162	0.869044	0.909514	0.928474	0.901257	0.89577	0.909888		1.43451	1.4735	1.60657	1.63631	1.44716	1.6114	1.18432	1.37445	1.28363	1.38288	1.55374	1.64745	1.41402	1.47229	1.60504	1.24622	1.12515	1.3225		0.916541	0.90735	0.883158	0.908971
403	1.84159	1.99608	2.31391	2.00798	1.66809	1.68402	1.72641	1.44993	2.42342	1.66714	1.75085	1.56968		0.915374	0.880994	0.957572	0.923981	0.929484	0.947598	0.876648	0.90714	0.930235	0.904693	0.899223	0.911548		1.43197	1.47274	1.60635	1.63269	1.4491	1.60656	1.18762	1.3731	1.2833	1.38343	1.54831	1.64523	1.41333	1.46624	1.59503	1.23519	1.12232	1.32295		0.915859	0.906098	0.882044	0.908297
404	1.83923	1.99772	2.31353	2.00754	1.66216	1.67612	1.72498	1.45369	2.41965	1.66079	1.74559	1.56973		0.915077	0.885779	0.958306	0.923885	0.929908	0.942815	0.87847	0.907393	0.925906	0.906141	0.89726	0.909984		1.43219	1.46978	1.60465	1.63144	1.4526	1.6098	1.18412	1.37076	1.28027	1.38113	1.54806	1.64549	1.41158	1.46874	1.60077	1.24442	1.11843	1.32511		0.916193	0.905359	0.881565	0.909028
405	1.83841	1.98905	2.31254	2.00729	1.66772	1.67788	1.716	1.45229	2.42055	1.66789	1.74137	1.56989		0.914704	0.886997	0.956771	0.926485	0.929031	0.948212	0.871272	0.909889	0.928276	0.901027	0.894617	0.909164		1.43155	1.4707	1.60259	1.6335	1.44907	1.61228	1.1821	1.37243	1.27993	1.37948	1.5429	1.64377	1.41176	1.46891	1.59706	1.2392	1.12537	1.32522		0.916142	0.906446	0.881712	0.907346
406	1.83668	1.9896	2.30361	2.00989	1.67166	1.67497	1.71236	1.4471	2.40146	1.6725	1.75356	1.5668		0.912268	0.882098	0.959327	0.923316	0.928383	0.940415	0.86925	0.907081	0.928389	0.891965	0.893676	0.911047		1.4296	1.4687	1.60162	1.62913	1.44668	1.60639	1.18383	1.37162	1.27758	1.38026	1.54241	1.64192	1.41088	1.46531	1.59688	1.24039	1.12191	1.31772		0.916347	0.905509	0.88193	0.90756
407	1.83495	1.99003	2.30806	2.00411	1.66682	1.6721	1.71669	1.44965	2.39538	1.67669	1.7422	1.56274		0.912749	0.884091	0.958113	0.922936	0.930783	0.934257	0.880953	0.897604	0.924136	0.902564	0.89615	0.908653		1.42841	1.46679	1.602	1.62799	1.44651	1.60653	1.19005	1.3706	1.27776	1.38237	1.54122	1.64231	1.41002	1.46353	1.59348	1.23162	1.11692	1.31321		0.91538	0.905591	0.882111	0.90644
408	1.82871	1.9857	2.3023	2.00155	1.66819	1.66646	1.70944	1.44714	2.39137	1.6377	1.74301	1.56295		0.91425	0.883309	0.954888	0.925063	0.928973	0.940824	0.870308	0.905963	0.930726	0.909758	0.898214	0.908722		1.42801	1.46872	1.60073	1.62834	1.44552	1.60075	1.18452	1.37027	1.27661	1.37995	1.54001	1.63978	1.40809	1.46731	1.5911	1.23223	1.12385	1.31835		0.91471	0.905059	0.880796	0.906432
409	1.83148	1.98704	2.30354	2.00857	1.6657	1.66802	1.71007	1.44831	2.39645	1.65833	1.7387	1.56154		0.914708	0.880319	0.956843	0.925648	0.930407	0.93945	0.871635	0.903921	0.930363	0.912024	0.899581	0.911591		1.42824	1.46593	1.60109	1.62887	1.44883	1.60526	1.18373	1.37069	1.27732	1.38065	1.53828	1.64115	1.41173	1.46682	1.59566	1.23138	1.1168	1.31591		0.914732	0.905016	0.88183	0.907413
410	1.82844	1.9807	2.30161	2.00465	1.66653	1.65993	1.7044	1.45151	2.39133	1.66213	1.7309	1.55917		0.912756	0.884752	0.959435	0.923202	0.928883	0.941783	0.870091	0.901666	0.930124	0.897346	0.89287	0.910159		1.42681	1.46476	1.59946	1.62862	1.44515	1.60122	1.18575	1.37066	1.27727	1.37876	1.53943	1.63679	1.41051	1.46546	1.58936	1.22886	1.12035	1.31337		0.914391	0.904766	0.880636	0.905878
411	1.82409	1.97958	2.29789	1.9978	1.66601	1.67236	1.69992	1.44153	2.37943	1.64381	1.73355	1.55316		0.912123	0.880729	0.958362	0.924013	0.925885	0.940754	0.869955	0.901737	0.926905	0.903606	0.892994	0.908418		1.4257	1.46119	1.59787	1.62643	1.44551	1.60283	1.18617	1.36768	1.27352	1.37796	1.53187	1.63769	1.40714	1.46474	1.59083	1.22823	1.11878	1.31849		0.914509	0.906161	0.879908	0.907282
412	1.82351	1.97559	2.2955	1.99998	1.66471	1.6581	1.68901	1.44727	2.38392	1.66274	1.72826	1.55351		0.912712	0.883339	0.956707	0.927364	0.927491	0.936484	0.87119	0.903045	0.930397	0.89581	0.895387	0.912617		1.4265	1.46412	1.59807	1.62567	1.44741	1.60242	1.19085	1.37054	1.27293	1.37868	1.53114	1.63622	1.40724	1.46392	1.59063	1.22959	1.11737	1.32373		0.914691	0.906465	0.881411	0.908696
413	1.81816	1.9713	2.29318	2.00277	1.65823	1.65739	1.68151	1.44227	2.3678	1.65359	1.71775	1.55393		0.910733	0.878384	0.955608	0.923554	0.926384	0.935992	0.864729	0.899779	0.928834	0.903427	0.892512	0.908857		1.42381	1.45899	1.59341	1.62459	1.44512	1.59929	1.18977	1.3674	1.271	1.37699	1.52619	1.63289	1.40348	1.4621	1.58995	1.22286	1.12501	1.31569		0.914625	0.904309	0.87949	0.907075
414	1.81695	1.96915	2.29022	2.00531	1.66042	1.6544	1.68308	1.43586	2.3689	1.64275	1.72433	1.55202		0.912173	0.881108	0.955741	0.920672	0.925913	0.939186	0.874841	0.905446	0.923917	0.90287	0.89473	0.909477		1.42374	1.45965	1.59243	1.62099	1.44431	1.59838	1.18868	1.36781	1.27512	1.37661	1.52869	1.63419	1.40594	1.4624	1.58549	1.22748	1.11762	1.31771		0.914197	0.906302	0.879518	0.905815
415	1.81367	1.96248	2.29198	2.00044	1.66172	1.65442	1.6793	1.43493	2.35489	1.64777	1.71828	1.54415		0.910861	0.877872	0.956905	0.92594	0.929806	0.942323	0.869364	0.899093	0.923774	0.891147	0.89292	0.910325		1.42266	1.46078	1.59396	1.62346	1.44348	1.59856	1.18844	1.36729	1.27393	1.3746	1.52472	1.63045	1.40611	1.4642	1.58756	1.22759	1.10161	1.3184		0.914094	0.903253	0.880584	0.905719
416	1.81598	1.96725	2.29095	1.99992	1.66393	1.65343	1.68698	1.43469	2.35948	1.65466	1.71421	1.55025		0.911586	0.879641	0.954835	0.922123	0.929005	0.933583	0.869053	0.904593	0.924462	0.909126	0.891789	0.909234		1.4215	1.46122	1.59382	1.62209	1.4424	1.59716	1.18681	1.36746	1.27203	1.37507	1.52232	1.63048	1.40448	1.4605	1.58591	1.22309	1.10917	1.31154		0.913342	0.904636	0.879563	0.904594
417	1.81111	1.9623	2.28638	2.00308	1.66509	1.64666	1.67915	1.42847	2.3514	1.63985	1.71593	1.54388		0.912328	0.880656	0.956313	0.922842	0.928656	0.938238	0.875718	0.906749	0.926049	0.90097	0.89336	0.906055		1.42203	1.45745	1.59389	1.62121	1.44296	1.59434	1.18716	1.36649	1.27326	1.37527	1.52565	1.6287	1.40549	1.46058	1.58655	1.22085	1.11838	1.3163		0.913148	0.904993	0.877494	0.906466
418	1.81032	1.96199	2.28516	1.99566	1.66177	1.65528	1.67289	1.42763	2.34397	1.65438	1.71143	1.54333		0.909873	0.880755	0.955387	0.918318	0.926998	0.938197	0.871329	0.901464	0.927776	0.890996	0.890011	0.907371		1.41967	1.4527	1.59088	1.6184	1.437	1.59755	1.19377	1.3652	1.26902	1.37457	1.52137	1.62715	1.40049	1.45966	1.58183	1.22214	1.10759	1.31514		0.9131	0.905255	0.881212	0.905678
419	1.80746	1.95727	2.27923	1.99838	1.66033	1.64843	1.67358	1.42696	2.33888	1.64562	1.70955	1.54379		0.91198	0.879167	0.956313	0.921484	0.926375	0.940868	0.869805	0.896805	0.926246	0.918398	0.892749	0.903571		1.41935	1.45482	1.59042	1.61899	1.44007	1.59494	1.19327	1.36628	1.26867	1.37374	1.52102	1.62692	1.40108	1.45991	1.5811	1.22158	1.1055	1.31068		0.912623	0.901746	0.877764	0.905661
420	1.80566	1.95186	2.2822	1.99401	1.66361	1.64387	1.67518	1.43297	2.33834	1.63157	1.70881	1.53981		0.911093	0.878639	0.959022	0.923722	0.919722	0.937606	0.870677	0.906002	0.923905	0.900652	0.895441	0.906637		1.41963	1.455	1.59269	1.61693	1.4397	1.59189	1.19098	1.36478	1.2685	1.37507	1.51693	1.62569	1.40415	1.45902	1.58336	1.21633	1.11281	1.31987		0.912845	0.90329	0.877244	0.905344
421	1.80262	1.94993	2.27795	1.99279	1.66045	1.64715	1.66463	1.42482	2.33155	1.64113	1.69994	1.53852		0.911004	0.876769	0.953609	0.920158	0.923998	0.940058	0.869108	0.901913	0.925985	0.909811	0.891985	0.907651		1.41909	1.45308	1.5899	1.6186	1.43882	1.59227	1.19226	1.36441	1.26835	1.37199	1.51396	1.62496	1.40506	1.45911	1.58592	1.21677	1.11704	1.31202		0.912929	0.902802	0.877307	0.903688
422	1.79952	1.94624	2.27504	1.99405	1.65892	1.63711	1.66131	1.42253	2.31925	1.64312	1.70175	1.53543		0.909364	0.875268	0.953129	0.922399	0.92523	0.935912	0.866181	0.899502	0.928501	0.896911	0.891021	0.908945		1.41583	1.45174	1.58594	1.61486	1.43786	1.58889	1.18887	1.36367	1.2678	1.3698	1.51322	1.62223	1.40017	1.45855	1.57827	1.21172	1.10255	1.31295		0.91243	0.90412	0.877861	0.90452
423	1.80046	1.94496	2.28012	1.99118	1.66043	1.6506	1.66149	1.42082	2.31826	1.64356	1.69683	1.53683		0.910629	0.874565	0.956896	0.921417	0.932144	0.937726	0.867164	0.899916	0.929691	0.901304	0.888386	0.907711		1.41757	1.45213	1.58916	1.6166	1.44519	1.58995	1.1956	1.36325	1.2669	1.37326	1.51119	1.62327	1.40311	1.45838	1.57808	1.21783	1.10018	1.31458		0.912378	0.901255	0.876139	0.90418
424	1.79548	1.9297	2.26885	1.9928	1.65531	1.65082	1.65858	1.42385	2.31069	1.63253	1.69499	1.53221		0.909713	0.874306	0.953107	0.921464	0.923449	0.936594	0.866999	0.896188	0.924267	0.90847	0.894843	0.907152		1.41503	1.44959	1.58514	1.61537	1.43919	1.58706	1.19383	1.36328	1.26457	1.36901	1.50959	1.61935	1.39657	1.45707	1.57792	1.20901	1.10385	1.31516		0.911692	0.902812	0.876763	0.903605
425	1.79358	1.93627	2.27333	1.98884	1.65413	1.64473	1.65585	1.41959	2.31041	1.62634	1.6886	1.53127		0.909756	0.877086	0.95486	0.923887	0.92289	0.936239	0.865091	0.900169	0.927733	0.903159	0.891582	0.904619		1.41584	1.44929	1.58791	1.61376	1.43748	1.58746	1.18819	1.36388	1.26538	1.37056	1.50965	1.61899	1.39971	1.45571	1.57988	1.21477	1.11467	1.31191		0.912054	0.901373	0.87719	0.903332
426	1.79324	1.93877	2.27023	1.98653	1.65527	1.6414	1.65392	1.4185	2.30971	1.63852	1.68574	1.52705		0.909659	0.874121	0.954467	0.918197	0.921996	0.943487	0.864008	0.902244	0.922808	0.904248	0.894587	0.906088		1.41434	1.44673	1.58683	1.61262	1.43491	1.58578	1.19091	1.36229	1.26719	1.36863	1.50466	1.61808	1.39949	1.45667	1.57605	1.2121	1.10183	1.31903		0.912204	0.902739	0.877684	0.902402
427	1.79073	1.92842	2.26801	1.97949	1.65809	1.64563	1.6608	1.42451	2.29927	1.63172	1.67716	1.52492		0.909945	0.878401	0.955188	0.919273	0.923885	0.941459	0.866362	0.899018	0.924773	0.898924	0.89548	0.906628		1.41418	1.4442	1.585	1.61204	1.43635	1.58098	1.18961	1.36226	1.26466	1.36748	1.50849	1.61617	1.3985	1.45673	1.57691	1.22	1.107	1.31463		0.911784	0.901722	0.875466	0.902811
428	1.79036	1.92701	2.26711	1.98698	1.6573	1.65075	1.66519	1.41551	2.29404	1.62206	1.67904	1.52901		0.90894	0.875127	0.955817	0.921904	0.926441	0.940564	0.860725	0.898726	0.926771	0.897394	0.890233	0.904634		1.41383	1.44547	1.58391	1.61124	1.43559	1.58471	1.18977	1.3622	1.26361	1.36851	1.50394	1.61748	1.39767	1.45441	1.57842	1.21531	1.10617	1.31668		0.911794	0.902236	0.876244	0.902823
429	1.78741	1.92179	2.2603	1.98562	1.65329	1.64455	1.65505	1.41038	2.29212	1.6401	1.67388	1.52438		0.908759	0.878504	0.955119	0.920069	0.92513	0.932776	0.862052	0.901369	0.921002	0.904009	0.891186	0.905132		1.41088	1.44221	1.58232	1.61004	1.43574	1.57935	1.18482	1.35896	1.25953	1.36692	1.50641	1.61392	1.39456	1.45323	1.57603	1.20771	1.10122	1.31201		0.910646	0.901051	0.875181	0.902046
430	1.7874	1.92089	2.26454	1.98423	1.66341	1.64845	1.6628	1.40982	2.28704	1.62279	1.67181	1.52567		0.908013	0.876541	0.953032	0.920541	0.922258	0.939203	0.865005	0.894807	0.923246	0.896776	0.891849	0.90488		1.41199	1.44172	1.58159	1.61068	1.43725	1.58215	1.19069	1.36201	1.26485	1.36655	1.50462	1.61376	1.39669	1.4539	1.5776	1.20691	1.09996	1.31294		0.910751	0.900411	0.875511	0.901986
431	1.78137	1.91192	2.25769	1.98657	1.65387	1.64396	1.64878	1.40833	2.27909	1.61987	1.66416	1.52087		0.907608	0.875445	0.954744	0.920074	0.922315	0.933016	0.870007	0.896233	0.92418	0.897204	0.886208	0.904264		1.41133	1.44051	1.57949	1.60725	1.43489	1.57719	1.18739	1.36193	1.2639	1.36544	1.50271	1.612	1.39787	1.45626	1.57695	1.20799	1.10761	1.31318		0.909902	0.900959	0.874933	0.90206
432	1.78187	1.91015	2.25574	1.98038	1.65308	1.65175	1.65407	1.41168	2.271	1.63369	1.6604	1.51864		0.909043	0.874567	0.953338	0.92165	0.927773	0.936074	0.869521	0.898924	0.922571	0.90297	0.888981	0.903102		1.40755	1.43779	1.57812	1.60495	1.43185	1.57294	1.18423	1.35903	1.25804	1.36326	1.49619	1.61168	1.3919	1.44959	1.57536	1.1981	1.10296	1.31235		0.91135	0.901199	0.874653	0.901567
433	1.77781	1.9096	2.25643	1.97853	1.64957	1.64279	1.64721	1.41299	2.27125	1.60561	1.66443	1.51744		0.907931	0.876774	0.955429	0.918522	0.921914	0.936806	0.867011	0.899013	0.925114	0.892866	0.890099	0.903691		1.40871	1.44108	1.58114	1.60606	1.42783	1.57679	1.18551	1.36064	1.26136	1.36555	1.4993	1.61178	1.39112	1.45137	1.57172	1.20032	1.1012	1.31526		0.90974	0.899249	0.873693	0.901575
434	1.77798	1.90367	2.25727	1.9765	1.65627	1.64927	1.64454	1.40863	2.26523	1.62212	1.65312	1.52121		0.909094	0.878677	0.953354	0.917021	0.921585	0.93965	0.86262	0.900464	0.92449	0.908543	0.890079	0.90355		1.40785	1.43653	1.5775	1.60439	1.43093	1.57394	1.18429	1.35945	1.25985	1.36385	1.49521	1.60919	1.39355	1.45223	1.5742	1.20232	1.10575	1.31033		0.910112	0.89858	0.87294	0.903072
435	1.77249	1.89985	2.24754	1.97097	1.64493	1.64821	1.64679	1.40308	2.25608	1.61216	1.65161	1.51616		0.907291	0.874048	0.953065	0.918408	0.922101	0.933499	0.866585	0.898888	0.921921	0.900209	0.887739	0.903735		1.40678	1.43576	1.57629	1.60222	1.42787	1.57298	1.18347	1.35569	1.26078	1.36356	1.49387	1.60687	1.39135	1.44774	1.57337	1.19874	1.10989	1.3149		0.909722	0.900134	0.874604	0.899818
436	1.774	1.90098	2.25331	1.97596	1.64903	1.65409	1.64067	1.40964	2.24535	1.61598	1.65182	1.51713		0.907568	0.875982	0.954065	0.920807	0.922631	0.93337	0.865602	0.895227	0.925952	0.896971	0.888463	0.904183		1.40685	1.43437	1.57855	1.60146	1.43322	1.57181	1.18477	1.35756	1.26094	1.36403	1.49304	1.60791	1.39347	1.45057	1.57073	1.19766	1.1055	1.31092		0.909363	0.899015	0.873064	0.902066
437	1.77307	1.89691	2.24992	1.97013	1.6486	1.661	1.64424	1.40599	2.24934	1.62225	1.64294	1.51243		0.906611	0.870187	0.954751	0.916217	0.923252	0.934102	0.86251	0.895809	0.920876	0.901504	0.89022	0.903291		1.40633	1.43371	1.57567	1.60051	1.43149	1.57038	1.1821	1.35704	1.25959	1.36273	1.4959	1.60777	1.38894	1.45185	1.57087	1.19626	1.11355	1.30925		0.909393	0.900583	0.872992	0.902126
438	1.76819	1.89046	2.2441	1.96941	1.64989	1.65752	1.64259	1.40568	2.24689	1.59493	1.63898	1.50966		0.908079	0.872311	0.953152	0.919328	0.926257	0.934352	0.860929	0.900353	0.924279	0.90569	0.889081	0.903135		1.4054	1.43408	1.57498	1.59937	1.42487	1.56792	1.18588	1.35682	1.25621	1.36173	1.49193	1.60512	1.39132	1.45061	1.56881	1.20172	1.10352	1.31698		0.909565	0.899415	0.873141	0.900394
439	1.76771	1.88897	2.24726	1.97159	1.64997	1.65664	1.63805	1.40252	2.23725	1.60335	1.63696	1.5123		0.908378	0.871548	0.954714	0.920508	0.925857	0.937537	0.862628	0.902649	0.920719	0.903485	0.889437	0.903079		1.40608	1.43228	1.57346	1.59944	1.42743	1.56966	1.18106	1.3575	1.25901	1.36375	1.48902	1.60449	1.39227	1.45044	1.57432	1.20232	1.11518	1.31176		0.908638	0.899097	0.871964	0.899924
440	1.76335	1.88557	2.24224	1.96479	1.6422	1.65288	1.6475	1.39965	2.23141	1.5916	1.62958	1.50948		0.907022	0.875917	0.953305	0.919637	0.922284	0.938413	0.861909	0.896449	0.922789	0.896975	0.889699	0.899861		1.40318	1.43015	1.57114	1.59705	1.42644	1.56429	1.17974	1.35495	1.25827	1.36032	1.49099	1.60312	1.38942	1.44662	1.56863	1.19819	1.10788	1.30686		0.909438	0.898779	0.872516	0.899888
441	1.76216	1.87816	2.2433	1.96478	1.64193	1.65684	1.63542	1.40649	2.22683	1.59154	1.6295	1.50893		0.906966	0.872485	0.954298	0.917684	0.923191	0.933151	0.862681	0.899596	0.924755	0.895726	0.887993	0.905064		1.4021	1.42927	1.57123	1.59757	1.42395	1.56182	1.18614	1.35377	1.25545	1.36108	1.48537	1.60209	1.39114	1.44688	1.57002	1.1909	1.1032	1.3058		0.909168	0.900896	0.872847	0.899
442	1.76235	1.88115	2.23666	1.96406	1.64839	1.66022	1.63868	1.39745	2.2266	1.60143	1.62577	1.50545		0.906511	0.870944	0.952537	0.920367	0.924252	0.932541	0.863139	0.893934	0.920481	0.903259	0.889171	0.901003		1.40292	1.42901	1.5713	1.59711	1.42594	1.5662	1.18275	1.35343	1.25942	1.36079	1.48681	1.6012	1.39028	1.447	1.56908	1.19315	1.105	1.3111		0.908466	0.898415	0.872101	0.89947
443	1.75694	1.87618	2.23242	1.96247	1.64407	1.65231	1.63518	1.40377	2.22173	1.57475	1.62013	1.5033		0.906236	0.875811	0.954498	0.918219	0.924233	0.937773	0.863672	0.898497	0.922299	0.883704	0.888607	0.901285		1.40012	1.42634	1.56752	1.59472	1.42529	1.56039	1.18334	1.3518	1.25317	1.35765	1.48032	1.59912	1.38431	1.44708	1.56631	1.19533	1.10657	1.30284		0.90862	0.897753	0.870319	0.89995
444	1.75877	1.86953	2.23773	1.95949	1.64082	1.65988	1.63754	1.39989	2.21937	1.59999	1.61887	1.50342		0.905378	0.874019	0.951402	0.916151	0.919814	0.932391	0.863728	0.898635	0.923744	0.89238	0.884857	0.902039		1.40283	1.42687	1.57067	1.5965	1.42562	1.56301	1.17677	1.35191	1.25735	1.35964	1.48182	1.60237	1.38879	1.4482	1.56902	1.19973	1.11636	1.31345		0.907763	0.897262	0.869545	0.899371
[truncated: 56 more rows]
[truncated: 94 more columns]

## Sheet: Figure 4c
r, nm	Data, 6hpi: Sec61β/vgRNA															CSR, 6hpi: Sec61β/vgRNA															Data, 24hpi: Sec61β/vgRNA
[truncated: 501 more rows]
[truncated: 107 more columns]

[truncated: 24 more sheets: Figure 5e, Figure 5j, Figure S1c,f, Figure S1g, Figure S1h, Figure S1i, Figure S2b, Figure S2c,e,f,g,h, Figure S3b, Figure S3c, Figure S6c, Figure S8c, Figure S12c, Figure S13, Figure S14, Figure S17, Figure S18, Figure S19 Sec61β-GFP, Figure S19 nsp3, Figure S19 nucleocapsid …]
